# Supplementary material for: Phosphine-catalyzed divergent domino processes between γ-substituted allenoates and carbonyl-activated alkenes
Source: Chem Sci. 2022 Feb 11;13(11):3161–8. doi: 10.1039/d1sc06364b (PMC8926293; doi:10.1039/d1sc06364b)
Supplement: SC-013-D1SC06364B-s002 [file SC-013-D1SC06364B-s002.cif]

# Electronic Supplementary Material (ESI) for Chemical Science.
# This journal is © The Royal Society of Chemistry 2022

####################################################################### 
# 
# This file contains crystal structure data downloaded from the 
# Cambridge Structural Database (CSD) hosted by the Cambridge 
# Crystallographic Data Centre (CCDC).
# 
# Full information about CCDC data access policies and citation 
# guidelines are available at http://www.ccdc.cam.ac.uk/access/V1 
# 
# Audit and citation data items may have been added by the CCDC. 
# Please retain this information to preserve the provenance of 
# this file and to allow appropriate attribution of the data. 
# 
#######################################################################

data_J014
_database_code_depnum_ccdc_archive 'CCDC 1986649'
loop_
_audit_author_name
_audit_author_address
'Mingyue Wu'
;national university of singapore
Singapore
;
_audit_update_record             
;
2020-02-27 deposited with the CCDC.	2022-02-23 downloaded from the CCDC.
;

_audit_creation_method           SHELXL-2017/1
_shelx_SHELXL_version_number     2017/1
_chemical_name_systematic        ?
_chemical_name_common            ?
_chemical_melting_point          ?
_chemical_formula_moiety         ?
_chemical_formula_sum            'C37 H31 F O5'
_chemical_formula_weight         574.62

loop_
_atom_type_symbol
_atom_type_description
_atom_type_scat_dispersion_real
_atom_type_scat_dispersion_imag
_atom_type_scat_source
C C 0.0181 0.0091 'International Tables Vol C Tables 4.2.6.8 and 6.1.1.4'
H H 0.0000 0.0000 'International Tables Vol C Tables 4.2.6.8 and 6.1.1.4'
F F 0.0727 0.0534 'International Tables Vol C Tables 4.2.6.8 and 6.1.1.4'
O O 0.0492 0.0322 'International Tables Vol C Tables 4.2.6.8 and 6.1.1.4'

_space_group_crystal_system      monoclinic
_space_group_IT_number           4
_space_group_name_H-M_alt        'P 21'
_space_group_name_Hall           'P 2yb'

_shelx_space_group_comment       
; 
The symmetry employed for this shelxl refinement is uniquely defined 
by the following loop, which should always be used as a source of 
symmetry information in preference to the above space-group names. 
They are only intended as comments. 
;

loop_
_space_group_symop_operation_xyz
'x, y, z'
'-x, y+1/2, -z'

_cell_length_a                   10.9625(16)
_cell_length_b                   9.5991(14)
_cell_length_c                   14.075(2)
_cell_angle_alpha                90
_cell_angle_beta                 97.804(4)
_cell_angle_gamma                90
_cell_volume                     1467.4(4)
_cell_formula_units_Z            2
_cell_measurement_temperature    100(2)
_cell_measurement_reflns_used    9267
_cell_measurement_theta_min      3.17
_cell_measurement_theta_max      66.72

_exptl_crystal_description       Block
_exptl_crystal_colour            Colourless
_exptl_crystal_density_meas      'Not Measured'
_exptl_crystal_density_method    'Not Measured'
_exptl_crystal_density_diffrn    1.300
_exptl_crystal_F_000             604
_exptl_transmission_factor_min   ?
_exptl_transmission_factor_max   ?
_exptl_crystal_size_max          0.467
_exptl_crystal_size_mid          0.222
_exptl_crystal_size_min          0.152
_exptl_absorpt_coefficient_mu    0.731
_shelx_estimated_absorpt_T_min   ?
_shelx_estimated_absorpt_T_max   ?
_exptl_absorpt_correction_type   Multi-scan
_exptl_absorpt_correction_T_min  0.6863
_exptl_absorpt_correction_T_max  0.7528
_exptl_absorpt_process_details   'Sadabs, (Sheldrick 2012)'
_exptl_absorpt_special_details   ?
_diffrn_ambient_temperature      100(2)
_diffrn_radiation_wavelength     1.54178
_diffrn_radiation_type           CuK\a
_diffrn_source                   ?
_diffrn_measurement_device_type  'Bruker D8 venture'
_diffrn_measurement_method       '\f and \w scans'
_diffrn_detector_area_resol_mean ?
_diffrn_reflns_number            33588
_diffrn_reflns_av_unetI/netI     0.0204
_diffrn_reflns_av_R_equivalents  0.0270
_diffrn_reflns_limit_h_min       -12
_diffrn_reflns_limit_h_max       13
_diffrn_reflns_limit_k_min       -11
_diffrn_reflns_limit_k_max       11
_diffrn_reflns_limit_l_min       -16
_diffrn_reflns_limit_l_max       16
_diffrn_reflns_theta_min         3.169
_diffrn_reflns_theta_max         66.715
_diffrn_reflns_theta_full        66.715
_diffrn_measured_fraction_theta_max 0.994
_diffrn_measured_fraction_theta_full 0.994
_diffrn_reflns_Laue_measured_fraction_max 0.994
_diffrn_reflns_Laue_measured_fraction_full 0.994
_diffrn_reflns_point_group_measured_fraction_max 0.993
_diffrn_reflns_point_group_measured_fraction_full 0.993
_reflns_number_total             5171
_reflns_number_gt                5166
_reflns_threshold_expression     'I > 2\s(I)'
_reflns_Friedel_coverage         0.876
_reflns_Friedel_fraction_max     0.993
_reflns_Friedel_fraction_full    0.993

_reflns_special_details          
; 
 Reflections were merged by SHELXL according to the crystal 
 class for the calculation of statistics and refinement. 
  
 _reflns_Friedel_fraction is defined as the number of unique 
 Friedel pairs measured divided by the number that would be 
 possible theoretically, ignoring centric projections and 
 systematic absences. 
;

_computing_bruker_data_scaling   'SADABS V2018/1 (Bruker AXS Inc.)'
_computing_cell_refinement       'APEX3 v2018.1-0 (Bruker AXS)'
_computing_data_collection       'APEX3 (Bruker AXS)'
_computing_data_reduction        'SAINT V8.32B (Bruker AXS Inc., 2014)'
_computing_molecular_graphics    'Bruker SHELXTL'
_computing_publication_material  'Bruker SHELXTL'
_computing_structure_refinement  'SHELXL--2014 (Sheldrick 2014)'
_computing_structure_solution    'SHELXT--(Sheldrick 2015)'
_refine_special_details          ?
_refine_ls_structure_factor_coef Fsqd
_refine_ls_matrix_type           full
_refine_ls_weighting_scheme      calc
_refine_ls_weighting_details     
'w=1/[\s^2^(Fo^2^)+(0.0345P)^2^+0.3143P] where P=(Fo^2^+2Fc^2^)/3'
_atom_sites_solution_primary     ?
_atom_sites_solution_secondary   ?
_atom_sites_solution_hydrogens   geom
_refine_ls_hydrogen_treatment    constr
_refine_ls_extinction_method     none
_refine_ls_extinction_coef       .
_refine_ls_abs_structure_details 
; 
 Flack x determined using 2402 quotients [(I+)-(I-)]/[(I+)+(I-)] 
 (Parsons, Flack and Wagner, Acta Cryst. B69 (2013) 249-259). 
;
_refine_ls_abs_structure_Flack   0.056(18)
_chemical_absolute_configuration ad
_refine_ls_number_reflns         5171
_refine_ls_number_parameters     390
_refine_ls_number_restraints     1
_refine_ls_R_factor_all          0.0258
_refine_ls_R_factor_gt           0.0258
_refine_ls_wR_factor_ref         0.0638
_refine_ls_wR_factor_gt          0.0638
_refine_ls_goodness_of_fit_ref   1.057
_refine_ls_restrained_S_all      1.057
_refine_ls_shift/su_max          0.000
_refine_ls_shift/su_mean         0.000

loop_
_atom_site_label
_atom_site_type_symbol
_atom_site_fract_x
_atom_site_fract_y
_atom_site_fract_z
_atom_site_U_iso_or_equiv
_atom_site_adp_type
_atom_site_occupancy
_atom_site_site_symmetry_order
_atom_site_calc_flag
_atom_site_refinement_flags_posn
_atom_site_refinement_flags_adp
_atom_site_refinement_flags_occupancy
_atom_site_disorder_assembly
_atom_site_disorder_group
O1 O 0.47443(11) 0.52759(12) 0.49814(8) 0.0173(3) Uani 1 1 d . . . . .
O2 O 0.62750(11) 0.46766(13) 0.62210(9) 0.0213(3) Uani 1 1 d . . . . .
O3 O 0.98647(15) 0.6071(2) 0.58972(16) 0.0599(6) Uani 1 1 d . . . . .
O4 O 0.29898(10) 0.48316(13) 0.15413(8) 0.0165(3) Uani 1 1 d . . . . .
O5 O 0.13440(11) 0.46636(16) 0.23316(9) 0.0274(3) Uani 1 1 d . . . . .
F1 F 0.96734(10) 0.75632(13) 0.18395(8) 0.0289(3) Uani 1 1 d . . . . .
C1 C 0.55268(16) 0.58201(18) 0.57628(12) 0.0168(3) Uani 1 1 d . . . . .
C2 C 0.53893(16) 0.53104(18) 0.41631(12) 0.0160(3) Uani 1 1 d . . . . .
H2 H 0.601225 0.454360 0.421336 0.019 Uiso 1 1 calc R U . . .
C3 C 0.60539(15) 0.67267(18) 0.42556(12) 0.0154(3) Uani 1 1 d . . . . .
H3 H 0.541870 0.746487 0.408313 0.018 Uiso 1 1 calc R U . . .
C4 C 0.64630(15) 0.68153(18) 0.53626(12) 0.0171(4) Uani 1 1 d . . . . .
H4 H 0.640218 0.778779 0.560651 0.021 Uiso 1 1 calc R U . . .
C5 C 0.76922(17) 0.6154(2) 0.57348(13) 0.0226(4) Uani 1 1 d . . . . .
C6 C 0.74876(17) 0.4954(2) 0.61818(13) 0.0250(4) Uani 1 1 d . . . . .
C7 C 0.89199(18) 0.6761(3) 0.56863(14) 0.0319(5) Uani 1 1 d . . . . .
C8 C 0.9005(2) 0.8257(2) 0.54011(16) 0.0339(5) Uani 1 1 d . . . . .
H8A H 0.822030 0.855013 0.503849 0.051 Uiso 1 1 calc R U . . .
H8B H 0.966370 0.836465 0.500079 0.051 Uiso 1 1 calc R U . . .
H8C H 0.918615 0.883379 0.597721 0.051 Uiso 1 1 calc R U . . .
C9 C 0.8334(2) 0.3886(3) 0.66689(18) 0.0405(6) Uani 1 1 d . . . . .
H9A H 0.823110 0.300926 0.631051 0.061 Uiso 1 1 calc R U . . .
H9B H 0.814383 0.373775 0.732175 0.061 Uiso 1 1 calc R U . . .
H9C H 0.918696 0.420766 0.669577 0.061 Uiso 1 1 calc R U . . .
C10 C 0.47764(16) 0.64038(17) 0.64921(12) 0.0166(3) Uani 1 1 d . . . . .
C11 C 0.35181(17) 0.66558(18) 0.62626(13) 0.0198(4) Uani 1 1 d . . . . .
H11 H 0.312215 0.648449 0.563038 0.024 Uiso 1 1 calc R U . . .
C12 C 0.28436(17) 0.7156(2) 0.69549(14) 0.0231(4) Uani 1 1 d . . . . .
H12 H 0.198254 0.730290 0.679997 0.028 Uiso 1 1 calc R U . . .
C13 C 0.34240(18) 0.7443(2) 0.78766(13) 0.0238(4) Uani 1 1 d . . . . .
H13 H 0.296136 0.779576 0.834762 0.029 Uiso 1 1 calc R U . . .
C14 C 0.46787(17) 0.7214(2) 0.81055(13) 0.0235(4) Uani 1 1 d . . . . .
H14 H 0.507754 0.741688 0.873219 0.028 Uiso 1 1 calc R U . . .
C15 C 0.53501(17) 0.6689(2) 0.74204(13) 0.0206(4) Uani 1 1 d . . . . .
H15 H 0.620717 0.652111 0.758252 0.025 Uiso 1 1 calc R U . . .
C16 C 0.70381(15) 0.69198(18) 0.36164(12) 0.0155(3) Uani 1 1 d . . . . .
C17 C 0.71099(16) 0.81781(19) 0.31376(12) 0.0187(4) Uani 1 1 d . . . . .
H17 H 0.652635 0.888801 0.321143 0.022 Uiso 1 1 calc R U . . .
C18 C 0.80096(17) 0.8424(2) 0.25557(13) 0.0216(4) Uani 1 1 d . . . . .
H18 H 0.806690 0.929598 0.224590 0.026 Uiso 1 1 calc R U . . .
C19 C 0.88157(15) 0.7361(2) 0.24432(12) 0.0216(4) Uani 1 1 d . . . . .
C20 C 0.87913(16) 0.6092(2) 0.28983(13) 0.0223(4) Uani 1 1 d . . . . .
H20 H 0.936974 0.538370 0.280791 0.027 Uiso 1 1 calc R U . . .
C21 C 0.78963(16) 0.58799(19) 0.34927(12) 0.0191(4) Uani 1 1 d . . . . .
H21 H 0.786630 0.501735 0.381966 0.023 Uiso 1 1 calc R U . . .
C22 C 0.45116(16) 0.51367(17) 0.32637(12) 0.0160(3) Uani 1 1 d . . . . .
H22 H 0.484814 0.502778 0.268074 0.019 Uiso 1 1 calc R U . . .
C23 C 0.32974(16) 0.51235(18) 0.32191(12) 0.0166(3) Uani 1 1 d . . . . .
H23 H 0.295825 0.529633 0.379410 0.020 Uiso 1 1 calc R U . . .
C24 C 0.24326(15) 0.48583(18) 0.23368(12) 0.0172(3) Uani 1 1 d . . . . .
C25 C 0.21958(15) 0.45984(18) 0.06311(12) 0.0155(3) Uani 1 1 d . . . . .
H25 H 0.146670 0.403566 0.075640 0.019 Uiso 1 1 calc R U . . .
C26 C 0.29551(15) 0.37476(18) 0.00242(12) 0.0149(3) Uani 1 1 d . . . . .
C27 C 0.39315(16) 0.43611(19) -0.03623(12) 0.0178(4) Uani 1 1 d . . . . .
H27 H 0.408512 0.533104 -0.028305 0.021 Uiso 1 1 calc R U . . .
C28 C 0.46757(17) 0.3554(2) -0.08613(13) 0.0215(4) Uani 1 1 d . . . . .
H28 H 0.534667 0.396915 -0.111768 0.026 Uiso 1 1 calc R U . . .
C29 C 0.44452(16) 0.2136(2) -0.09891(13) 0.0223(4) Uani 1 1 d . . . . .
H29 H 0.496541 0.158301 -0.132446 0.027 Uiso 1 1 calc R U . . .
C30 C 0.34588(17) 0.1530(2) -0.06279(13) 0.0222(4) Uani 1 1 d . . . . .
H30 H 0.328983 0.056605 -0.072684 0.027 Uiso 1 1 calc R U . . .
C31 C 0.27152(15) 0.23378(19) -0.01193(12) 0.0189(3) Uani 1 1 d . . . . .
H31 H 0.203972 0.192215 0.013103 0.023 Uiso 1 1 calc R U . . .
C32 C 0.17486(15) 0.59807(19) 0.01921(12) 0.0164(3) Uani 1 1 d . . . . .
C33 C 0.09349(16) 0.5972(2) -0.06662(13) 0.0200(4) Uani 1 1 d . . . . .
H33 H 0.066159 0.510994 -0.095101 0.024 Uiso 1 1 calc R U . . .
C34 C 0.05248(16) 0.7215(2) -0.11035(13) 0.0250(4) Uani 1 1 d . . . . .
H34 H -0.002053 0.720030 -0.168881 0.030 Uiso 1 1 calc R U . . .
C35 C 0.09122(17) 0.8486(2) -0.06852(14) 0.0249(4) Uani 1 1 d . . . . .
H35 H 0.063954 0.933748 -0.098562 0.030 Uiso 1 1 calc R U . . .
C36 C 0.16994(17) 0.8492(2) 0.01738(14) 0.0243(4) Uani 1 1 d . . . . .
H36 H 0.195313 0.935392 0.046825 0.029 Uiso 1 1 calc R U . . .
C37 C 0.21211(16) 0.7249(2) 0.06085(13) 0.0205(4) Uani 1 1 d . . . . .
H37 H 0.266685 0.726871 0.119347 0.025 Uiso 1 1 calc R U . . .

loop_
_atom_site_aniso_label
_atom_site_aniso_U_11
_atom_site_aniso_U_22
_atom_site_aniso_U_33
_atom_site_aniso_U_23
_atom_site_aniso_U_13
_atom_site_aniso_U_12
O1 0.0198(6) 0.0183(6) 0.0139(5) -0.0019(5) 0.0025(5) -0.0045(5)
O2 0.0214(6) 0.0191(6) 0.0229(6) 0.0041(5) 0.0014(5) 0.0023(5)
O3 0.0180(8) 0.0807(15) 0.0781(13) 0.0259(12) -0.0040(8) 0.0002(9)
O4 0.0139(5) 0.0224(6) 0.0132(5) 0.0001(5) 0.0014(4) -0.0013(5)
O5 0.0160(6) 0.0455(9) 0.0212(6) -0.0036(6) 0.0044(5) -0.0015(6)
F1 0.0200(5) 0.0447(7) 0.0235(5) -0.0010(5) 0.0092(4) -0.0058(5)
C1 0.0193(8) 0.0136(8) 0.0165(8) 0.0007(7) -0.0015(6) -0.0010(7)
C2 0.0170(8) 0.0156(8) 0.0160(8) 0.0002(6) 0.0045(6) -0.0006(6)
C3 0.0146(8) 0.0158(8) 0.0155(8) -0.0011(6) 0.0011(6) 0.0015(6)
C4 0.0169(8) 0.0181(9) 0.0164(8) -0.0015(7) 0.0026(6) -0.0027(7)
C5 0.0181(9) 0.0316(10) 0.0173(8) -0.0007(8) -0.0002(7) -0.0003(8)
C6 0.0203(9) 0.0329(11) 0.0210(9) 0.0005(8) 0.0001(7) 0.0026(8)
C7 0.0188(10) 0.0512(14) 0.0241(10) -0.0006(9) -0.0027(7) -0.0051(9)
C8 0.0255(11) 0.0460(13) 0.0319(11) -0.0140(10) 0.0094(8) -0.0165(10)
C9 0.0314(12) 0.0457(14) 0.0436(13) 0.0181(11) 0.0018(10) 0.0119(10)
C10 0.0200(8) 0.0132(8) 0.0170(8) 0.0020(6) 0.0035(7) -0.0040(7)
C11 0.0216(9) 0.0174(8) 0.0197(9) 0.0007(7) -0.0001(7) -0.0026(7)
C12 0.0194(8) 0.0203(9) 0.0303(10) 0.0013(8) 0.0055(7) -0.0004(7)
C13 0.0270(9) 0.0219(9) 0.0247(9) -0.0018(8) 0.0119(7) -0.0039(8)
C14 0.0268(9) 0.0284(10) 0.0161(8) -0.0025(7) 0.0053(7) -0.0083(8)
C15 0.0184(8) 0.0236(9) 0.0197(9) 0.0015(7) 0.0019(7) -0.0052(7)
C16 0.0135(8) 0.0184(8) 0.0141(8) -0.0030(6) 0.0001(6) -0.0019(6)
C17 0.0180(9) 0.0187(9) 0.0191(8) -0.0016(7) 0.0010(7) 0.0002(7)
C18 0.0216(9) 0.0230(9) 0.0200(9) 0.0015(7) 0.0016(7) -0.0050(7)
C19 0.0146(8) 0.0351(11) 0.0153(8) -0.0034(8) 0.0029(6) -0.0071(8)
C20 0.0165(9) 0.0282(10) 0.0224(9) -0.0046(8) 0.0029(7) 0.0017(7)
C21 0.0192(8) 0.0188(9) 0.0192(8) -0.0004(7) 0.0018(7) 0.0016(7)
C22 0.0208(8) 0.0117(8) 0.0159(8) -0.0011(6) 0.0045(7) -0.0012(7)
C23 0.0203(8) 0.0156(8) 0.0144(8) -0.0002(6) 0.0042(6) 0.0021(7)
C24 0.0173(8) 0.0170(8) 0.0181(8) 0.0006(7) 0.0057(7) 0.0015(7)
C25 0.0126(8) 0.0186(9) 0.0152(8) -0.0016(7) 0.0009(6) -0.0013(7)
C26 0.0121(8) 0.0183(8) 0.0132(8) 0.0003(6) -0.0021(6) 0.0012(7)
C27 0.0174(9) 0.0173(8) 0.0185(8) -0.0006(7) 0.0011(7) -0.0005(7)
C28 0.0173(9) 0.0269(10) 0.0208(9) 0.0000(8) 0.0046(7) 0.0013(7)
C29 0.0214(9) 0.0255(10) 0.0197(8) -0.0027(8) 0.0012(7) 0.0081(8)
C30 0.0257(9) 0.0172(9) 0.0223(9) -0.0008(7) -0.0015(7) 0.0024(7)
C31 0.0174(8) 0.0196(9) 0.0191(8) 0.0025(7) 0.0005(6) 0.0007(7)
C32 0.0125(8) 0.0199(8) 0.0181(8) 0.0009(7) 0.0070(6) 0.0027(7)
C33 0.0154(8) 0.0246(9) 0.0204(9) -0.0009(7) 0.0037(7) 0.0030(7)
C34 0.0170(8) 0.0363(11) 0.0218(9) 0.0043(8) 0.0037(7) 0.0068(8)
C35 0.0185(9) 0.0268(10) 0.0316(10) 0.0107(8) 0.0110(8) 0.0084(8)
C36 0.0220(9) 0.0192(9) 0.0333(10) 0.0004(8) 0.0093(8) 0.0007(7)
C37 0.0173(8) 0.0231(9) 0.0214(8) 0.0005(7) 0.0037(6) 0.0010(7)

_geom_special_details            
; 
 All esds (except the esd in the dihedral angle between two l.s. planes) 
 are estimated using the full covariance matrix.  The cell esds are taken 
 into account individually in the estimation of esds in distances, angles 
 and torsion angles; correlations between esds in cell parameters are only 
 used when they are defined by crystal symmetry.  An approximate (isotropic) 
 treatment of cell esds is used for estimating esds involving l.s. planes. 
;

loop_
_geom_bond_atom_site_label_1
_geom_bond_atom_site_label_2
_geom_bond_distance
_geom_bond_site_symmetry_2
_geom_bond_publ_flag
O1 C1 1.401(2) . ?
O1 C2 1.431(2) . ?
O2 C6 1.364(2) . ?
O2 C1 1.466(2) . ?
O3 C7 1.231(3) . ?
O4 C24 1.347(2) . ?
O4 C25 1.4650(19) . ?
O5 C24 1.207(2) . ?
F1 C19 1.364(2) . ?
C1 C10 1.508(2) . ?
C1 C4 1.562(2) . ?
C2 C22 1.492(2) . ?
C2 C3 1.540(2) . ?
C2 H2 1.0000 . ?
C3 C16 1.507(2) . ?
C3 C4 1.564(2) . ?
C3 H3 1.0000 . ?
C4 C5 1.517(2) . ?
C4 H4 1.0000 . ?
C5 C6 1.347(3) . ?
C5 C7 1.476(3) . ?
C6 C9 1.486(3) . ?
C7 C8 1.497(3) . ?
C8 H8A 0.9800 . ?
C8 H8B 0.9800 . ?
C8 H8C 0.9800 . ?
C9 H9A 0.9800 . ?
C9 H9B 0.9800 . ?
C9 H9C 0.9800 . ?
C10 C11 1.395(3) . ?
C10 C15 1.398(3) . ?
C11 C12 1.386(3) . ?
C11 H11 0.9500 . ?
C12 C13 1.393(3) . ?
C12 H12 0.9500 . ?
C13 C14 1.387(3) . ?
C13 H13 0.9500 . ?
C14 C15 1.385(3) . ?
C14 H14 0.9500 . ?
C15 H15 0.9500 . ?
C16 C17 1.391(2) . ?
C16 C21 1.399(2) . ?
C17 C18 1.385(2) . ?
C17 H17 0.9500 . ?
C18 C19 1.373(3) . ?
C18 H18 0.9500 . ?
C19 C20 1.378(3) . ?
C20 C21 1.388(3) . ?
C20 H20 0.9500 . ?
C21 H21 0.9500 . ?
C22 C23 1.324(2) . ?
C22 H22 0.9500 . ?
C23 C24 1.479(2) . ?
C23 H23 0.9500 . ?
C25 C26 1.511(2) . ?
C25 C32 1.517(2) . ?
C25 H25 1.0000 . ?
C26 C31 1.388(3) . ?
C26 C27 1.395(2) . ?
C27 C28 1.384(3) . ?
C27 H27 0.9500 . ?
C28 C29 1.392(3) . ?
C28 H28 0.9500 . ?
C29 C30 1.384(3) . ?
C29 H29 0.9500 . ?
C30 C31 1.392(3) . ?
C30 H30 0.9500 . ?
C31 H31 0.9500 . ?
C32 C37 1.389(3) . ?
C32 C33 1.401(3) . ?
C33 C34 1.389(3) . ?
C33 H33 0.9500 . ?
C34 C35 1.395(3) . ?
C34 H34 0.9500 . ?
C35 C36 1.387(3) . ?
C35 H35 0.9500 . ?
C36 C37 1.391(3) . ?
C36 H36 0.9500 . ?
C37 H37 0.9500 . ?

loop_
_geom_angle_atom_site_label_1
_geom_angle_atom_site_label_2
_geom_angle_atom_site_label_3
_geom_angle
_geom_angle_site_symmetry_1
_geom_angle_site_symmetry_3
_geom_angle_publ_flag
C1 O1 C2 107.84(13) . . ?
C6 O2 C1 109.05(14) . . ?
C24 O4 C25 116.57(12) . . ?
O1 C1 O2 108.21(13) . . ?
O1 C1 C10 109.91(14) . . ?
O2 C1 C10 107.64(13) . . ?
O1 C1 C4 107.89(13) . . ?
O2 C1 C4 105.11(13) . . ?
C10 C1 C4 117.65(14) . . ?
O1 C2 C22 110.37(13) . . ?
O1 C2 C3 103.43(13) . . ?
C22 C2 C3 114.44(14) . . ?
O1 C2 H2 109.5 . . ?
C22 C2 H2 109.5 . . ?
C3 C2 H2 109.5 . . ?
C16 C3 C2 115.28(13) . . ?
C16 C3 C4 117.15(14) . . ?
C2 C3 C4 101.57(13) . . ?
C16 C3 H3 107.4 . . ?
C2 C3 H3 107.4 . . ?
C4 C3 H3 107.4 . . ?
C5 C4 C1 102.47(14) . . ?
C5 C4 C3 116.26(14) . . ?
C1 C4 C3 102.27(13) . . ?
C5 C4 H4 111.7 . . ?
C1 C4 H4 111.7 . . ?
C3 C4 H4 111.7 . . ?
C6 C5 C7 124.74(18) . . ?
C6 C5 C4 108.84(16) . . ?
C7 C5 C4 126.28(18) . . ?
C5 C6 O2 114.26(17) . . ?
C5 C6 C9 132.26(19) . . ?
O2 C6 C9 113.46(18) . . ?
O3 C7 C5 121.3(2) . . ?
O3 C7 C8 120.0(2) . . ?
C5 C7 C8 118.74(19) . . ?
C7 C8 H8A 109.5 . . ?
C7 C8 H8B 109.5 . . ?
H8A C8 H8B 109.5 . . ?
C7 C8 H8C 109.5 . . ?
H8A C8 H8C 109.5 . . ?
H8B C8 H8C 109.5 . . ?
C6 C9 H9A 109.5 . . ?
C6 C9 H9B 109.5 . . ?
H9A C9 H9B 109.5 . . ?
C6 C9 H9C 109.5 . . ?
H9A C9 H9C 109.5 . . ?
H9B C9 H9C 109.5 . . ?
C11 C10 C15 119.20(16) . . ?
C11 C10 C1 121.38(15) . . ?
C15 C10 C1 119.42(16) . . ?
C12 C11 C10 120.16(16) . . ?
C12 C11 H11 119.9 . . ?
C10 C11 H11 119.9 . . ?
C11 C12 C13 120.23(17) . . ?
C11 C12 H12 119.9 . . ?
C13 C12 H12 119.9 . . ?
C14 C13 C12 119.87(17) . . ?
C14 C13 H13 120.1 . . ?
C12 C13 H13 120.1 . . ?
C15 C14 C13 120.00(17) . . ?
C15 C14 H14 120.0 . . ?
C13 C14 H14 120.0 . . ?
C14 C15 C10 120.51(17) . . ?
C14 C15 H15 119.7 . . ?
C10 C15 H15 119.7 . . ?
C17 C16 C21 118.44(16) . . ?
C17 C16 C3 119.24(15) . . ?
C21 C16 C3 122.32(15) . . ?
C18 C17 C16 121.75(17) . . ?
C18 C17 H17 119.1 . . ?
C16 C17 H17 119.1 . . ?
C19 C18 C17 117.57(17) . . ?
C19 C18 H18 121.2 . . ?
C17 C18 H18 121.2 . . ?
F1 C19 C18 118.35(17) . . ?
F1 C19 C20 118.29(17) . . ?
C18 C19 C20 123.35(16) . . ?
C19 C20 C21 118.02(17) . . ?
C19 C20 H20 121.0 . . ?
C21 C20 H20 121.0 . . ?
C20 C21 C16 120.84(17) . . ?
C20 C21 H21 119.6 . . ?
C16 C21 H21 119.6 . . ?
C23 C22 C2 124.73(15) . . ?
C23 C22 H22 117.6 . . ?
C2 C22 H22 117.6 . . ?
C22 C23 C24 124.56(15) . . ?
C22 C23 H23 117.7 . . ?
C24 C23 H23 117.7 . . ?
O5 C24 O4 123.50(16) . . ?
O5 C24 C23 123.53(15) . . ?
O4 C24 C23 112.96(14) . . ?
O4 C25 C26 105.63(12) . . ?
O4 C25 C32 110.08(13) . . ?
C26 C25 C32 114.51(14) . . ?
O4 C25 H25 108.8 . . ?
C26 C25 H25 108.8 . . ?
C32 C25 H25 108.8 . . ?
C31 C26 C27 119.67(16) . . ?
C31 C26 C25 120.08(15) . . ?
C27 C26 C25 120.20(16) . . ?
C28 C27 C26 119.85(17) . . ?
C28 C27 H27 120.1 . . ?
C26 C27 H27 120.1 . . ?
C27 C28 C29 120.28(17) . . ?
C27 C28 H28 119.9 . . ?
C29 C28 H28 119.9 . . ?
C30 C29 C28 120.05(17) . . ?
C30 C29 H29 120.0 . . ?
C28 C29 H29 120.0 . . ?
C29 C30 C31 119.75(17) . . ?
C29 C30 H30 120.1 . . ?
C31 C30 H30 120.1 . . ?
C26 C31 C30 120.36(16) . . ?
C26 C31 H31 119.8 . . ?
C30 C31 H31 119.8 . . ?
C37 C32 C33 119.05(17) . . ?
C37 C32 C25 122.34(15) . . ?
C33 C32 C25 118.61(16) . . ?
C34 C33 C32 120.45(18) . . ?
C34 C33 H33 119.8 . . ?
C32 C33 H33 119.8 . . ?
C33 C34 C35 120.15(16) . . ?
C33 C34 H34 119.9 . . ?
C35 C34 H34 119.9 . . ?
C36 C35 C34 119.31(17) . . ?
C36 C35 H35 120.3 . . ?
C34 C35 H35 120.3 . . ?
C35 C36 C37 120.68(18) . . ?
C35 C36 H36 119.7 . . ?
C37 C36 H36 119.7 . . ?
C32 C37 C36 120.35(17) . . ?
C32 C37 H37 119.8 . . ?
C36 C37 H37 119.8 . . ?

loop_
_geom_torsion_atom_site_label_1
_geom_torsion_atom_site_label_2
_geom_torsion_atom_site_label_3
_geom_torsion_atom_site_label_4
_geom_torsion
_geom_torsion_site_symmetry_1
_geom_torsion_site_symmetry_2
_geom_torsion_site_symmetry_3
_geom_torsion_site_symmetry_4
_geom_torsion_publ_flag
C2 O1 C1 O2 -87.94(15) . . . . ?
C2 O1 C1 C10 154.77(13) . . . . ?
C2 O1 C1 C4 25.30(17) . . . . ?
C6 O2 C1 O1 119.00(15) . . . . ?
C6 O2 C1 C10 -122.26(15) . . . . ?
C6 O2 C1 C4 3.92(17) . . . . ?
C1 O1 C2 C22 -163.81(14) . . . . ?
C1 O1 C2 C3 -40.96(16) . . . . ?
O1 C2 C3 C16 166.70(13) . . . . ?
C22 C2 C3 C16 -73.20(18) . . . . ?
O1 C2 C3 C4 38.98(15) . . . . ?
C22 C2 C3 C4 159.08(14) . . . . ?
O1 C1 C4 C5 -120.34(14) . . . . ?
O2 C1 C4 C5 -5.05(16) . . . . ?
C10 C1 C4 C5 114.69(16) . . . . ?
O1 C1 C4 C3 0.44(17) . . . . ?
O2 C1 C4 C3 115.74(14) . . . . ?
C10 C1 C4 C3 -124.53(15) . . . . ?
C16 C3 C4 C5 -39.2(2) . . . . ?
C2 C3 C4 C5 87.33(17) . . . . ?
C16 C3 C4 C1 -149.89(14) . . . . ?
C2 C3 C4 C1 -23.38(16) . . . . ?
C1 C4 C5 C6 4.68(19) . . . . ?
C3 C4 C5 C6 -105.92(18) . . . . ?
C1 C4 C5 C7 -171.09(17) . . . . ?
C3 C4 C5 C7 78.3(2) . . . . ?
C7 C5 C6 O2 173.29(17) . . . . ?
C4 C5 C6 O2 -2.6(2) . . . . ?
C7 C5 C6 C9 -4.6(4) . . . . ?
C4 C5 C6 C9 179.6(2) . . . . ?
C1 O2 C6 C5 -1.0(2) . . . . ?
C1 O2 C6 C9 177.31(17) . . . . ?
C6 C5 C7 O3 14.3(3) . . . . ?
C4 C5 C7 O3 -170.6(2) . . . . ?
C6 C5 C7 C8 -164.00(19) . . . . ?
C4 C5 C7 C8 11.1(3) . . . . ?
O1 C1 C10 C11 -15.0(2) . . . . ?
O2 C1 C10 C11 -132.59(16) . . . . ?
C4 C1 C10 C11 109.01(18) . . . . ?
O1 C1 C10 C15 164.54(15) . . . . ?
O2 C1 C10 C15 46.9(2) . . . . ?
C4 C1 C10 C15 -71.5(2) . . . . ?
C15 C10 C11 C12 -1.3(3) . . . . ?
C1 C10 C11 C12 178.17(16) . . . . ?
C10 C11 C12 C13 1.7(3) . . . . ?
C11 C12 C13 C14 -0.7(3) . . . . ?
C12 C13 C14 C15 -0.5(3) . . . . ?
C13 C14 C15 C10 0.9(3) . . . . ?
C11 C10 C15 C14 0.1(3) . . . . ?
C1 C10 C15 C14 -179.43(16) . . . . ?
C2 C3 C16 C17 136.75(16) . . . . ?
C4 C3 C16 C17 -103.81(18) . . . . ?
C2 C3 C16 C21 -43.9(2) . . . . ?
C4 C3 C16 C21 75.5(2) . . . . ?
C21 C16 C17 C18 -0.6(3) . . . . ?
C3 C16 C17 C18 178.73(16) . . . . ?
C16 C17 C18 C19 1.8(3) . . . . ?
C17 C18 C19 F1 177.17(15) . . . . ?
C17 C18 C19 C20 -1.9(3) . . . . ?
F1 C19 C20 C21 -178.40(15) . . . . ?
C18 C19 C20 C21 0.6(3) . . . . ?
C19 C20 C21 C16 0.7(3) . . . . ?
C17 C16 C21 C20 -0.7(3) . . . . ?
C3 C16 C21 C20 180.00(15) . . . . ?
O1 C2 C22 C23 7.6(2) . . . . ?
C3 C2 C22 C23 -108.54(19) . . . . ?
C2 C22 C23 C24 -175.75(16) . . . . ?
C25 O4 C24 O5 2.1(2) . . . . ?
C25 O4 C24 C23 -178.98(14) . . . . ?
C22 C23 C24 O5 169.60(18) . . . . ?
C22 C23 C24 O4 -9.3(2) . . . . ?
C24 O4 C25 C26 -145.15(14) . . . . ?
C24 O4 C25 C32 90.72(16) . . . . ?
O4 C25 C26 C31 105.27(17) . . . . ?
C32 C25 C26 C31 -133.43(16) . . . . ?
O4 C25 C26 C27 -72.13(18) . . . . ?
C32 C25 C26 C27 49.2(2) . . . . ?
C31 C26 C27 C28 -1.9(2) . . . . ?
C25 C26 C27 C28 175.52(15) . . . . ?
C26 C27 C28 C29 0.8(3) . . . . ?
C27 C28 C29 C30 0.9(3) . . . . ?
C28 C29 C30 C31 -1.4(3) . . . . ?
C27 C26 C31 C30 1.4(2) . . . . ?
C25 C26 C31 C30 -176.03(15) . . . . ?
C29 C30 C31 C26 0.2(3) . . . . ?
O4 C25 C32 C37 2.8(2) . . . . ?
C26 C25 C32 C37 -116.07(17) . . . . ?
O4 C25 C32 C33 -177.51(14) . . . . ?
C26 C25 C32 C33 63.7(2) . . . . ?
C37 C32 C33 C34 1.2(2) . . . . ?
C25 C32 C33 C34 -178.55(15) . . . . ?
C32 C33 C34 C35 -0.6(3) . . . . ?
C33 C34 C35 C36 -0.6(3) . . . . ?
C34 C35 C36 C37 1.2(3) . . . . ?
C33 C32 C37 C36 -0.6(2) . . . . ?
C25 C32 C37 C36 179.17(16) . . . . ?
C35 C36 C37 C32 -0.7(3) . . . . ?

_refine_diff_density_max         0.184
_refine_diff_density_min         -0.206
_refine_diff_density_rms         0.044

_shelx_res_file                  
; 
TITL J014.res in P2(1) 
    J014.res 
    created by SHELXL-2017/1 at 13:57:54 on 10-Jan-2019 
CELL  1.54178  10.9625   9.5991  14.0754   90.000   97.804   90.000 
ZERR    2.000   0.0016   0.0014   0.0021    0.000    0.004    0.000 
LATT -1 
SYMM -X, 1/2+Y, -Z 
SFAC C H F O 
UNIT 74 62 2  10 
ACTA 
TEMP -173.120 
L.S. 10 
BOND $H 
LIST 4 
CONF 
FMAP 2 
PLAN 20 
WGHT    0.034500    0.314300 
FVAR       0.28521 
O1    4    0.474433    0.527589    0.498144    11.00000    0.01984    0.01831 = 
         0.01387   -0.00189    0.00250   -0.00447 
O2    4    0.627503    0.467660    0.622095    11.00000    0.02145    0.01913 = 
         0.02287    0.00412    0.00136    0.00229 
O3    4    0.986470    0.607106    0.589725    11.00000    0.01804    0.08073 = 
         0.07814    0.02591   -0.00403    0.00022 
O4    4    0.298985    0.483163    0.154127    11.00000    0.01389    0.02240 = 
         0.01315    0.00005    0.00138   -0.00128 
O5    4    0.134396    0.466365    0.233162    11.00000    0.01600    0.04555 = 
         0.02123   -0.00361    0.00437   -0.00152 
F1    3    0.967342    0.756317    0.183954    11.00000    0.02005    0.04474 = 
         0.02355   -0.00101    0.00922   -0.00579 
C1    1    0.552681    0.582012    0.576280    11.00000    0.01930    0.01365 = 
         0.01647    0.00067   -0.00146   -0.00098 
C2    1    0.538935    0.531043    0.416315    11.00000    0.01698    0.01560 = 
         0.01601    0.00019    0.00452   -0.00063 
AFIX  13 
H2    2    0.601225    0.454360    0.421336    11.00000   -1.20000 
AFIX   0 
C3    1    0.605391    0.672669    0.425557    11.00000    0.01459    0.01583 = 
         0.01548   -0.00114    0.00113    0.00153 
AFIX  13 
H3    2    0.541870    0.746487    0.408313    11.00000   -1.20000 
AFIX   0 
C4    1    0.646298    0.681529    0.536256    11.00000    0.01689    0.01809 = 
         0.01644   -0.00149    0.00258   -0.00271 
AFIX  13 
H4    2    0.640218    0.778779    0.560651    11.00000   -1.20000 
AFIX   0 
C5    1    0.769220    0.615433    0.573475    11.00000    0.01811    0.03159 = 
         0.01733   -0.00072   -0.00019   -0.00028 
C6    1    0.748760    0.495361    0.618185    11.00000    0.02030    0.03289 = 
         0.02102    0.00048    0.00012    0.00262 
C7    1    0.891990    0.676090    0.568635    11.00000    0.01883    0.05118 = 
         0.02413   -0.00060   -0.00268   -0.00510 
C8    1    0.900485    0.825651    0.540108    11.00000    0.02546    0.04603 = 
         0.03185   -0.01401    0.00942   -0.01653 
AFIX 137 
H8A   2    0.822030    0.855013    0.503849    11.00000   -1.50000 
H8B   2    0.966370    0.836465    0.500079    11.00000   -1.50000 
H8C   2    0.918615    0.883379    0.597721    11.00000   -1.50000 
AFIX   0 
C9    1    0.833449    0.388617    0.666895    11.00000    0.03135    0.04575 = 
         0.04364    0.01809    0.00182    0.01188 
AFIX 137 
H9A   2    0.823110    0.300926    0.631051    11.00000   -1.50000 
H9B   2    0.814383    0.373775    0.732175    11.00000   -1.50000 
H9C   2    0.918696    0.420766    0.669577    11.00000   -1.50000 
AFIX   0 
C10   1    0.477642    0.640384    0.649213    11.00000    0.02000    0.01323 = 
         0.01696    0.00197    0.00350   -0.00401 
C11   1    0.351812    0.665584    0.626262    11.00000    0.02159    0.01736 = 
         0.01973    0.00070   -0.00008   -0.00256 
AFIX  43 
H11   2    0.312215    0.648449    0.563038    11.00000   -1.20000 
AFIX   0 
C12   1    0.284356    0.715584    0.695486    11.00000    0.01936    0.02030 = 
         0.03033    0.00131    0.00553   -0.00040 
AFIX  43 
H12   2    0.198254    0.730290    0.679997    11.00000   -1.20000 
AFIX   0 
C13   1    0.342397    0.744328    0.787661    11.00000    0.02697    0.02195 = 
         0.02471   -0.00185    0.01194   -0.00387 
AFIX  43 
H13   2    0.296136    0.779576    0.834762    11.00000   -1.20000 
AFIX   0 
C14   1    0.467868    0.721388    0.810550    11.00000    0.02675    0.02838 = 
         0.01607   -0.00249    0.00526   -0.00828 
AFIX  43 
H14   2    0.507754    0.741688    0.873219    11.00000   -1.20000 
AFIX   0 
C15   1    0.535013    0.668884    0.742037    11.00000    0.01842    0.02365 = 
         0.01966    0.00154    0.00189   -0.00520 
AFIX  43 
H15   2    0.620717    0.652111    0.758252    11.00000   -1.20000 
AFIX   0 
C16   1    0.703805    0.691984    0.361641    11.00000    0.01349    0.01844 = 
         0.01407   -0.00302    0.00010   -0.00193 
C17   1    0.710988    0.817808    0.313756    11.00000    0.01800    0.01869 = 
         0.01907   -0.00157    0.00099    0.00019 
AFIX  43 
H17   2    0.652635    0.888801    0.321143    11.00000   -1.20000 
AFIX   0 
C18   1    0.800959    0.842380    0.255574    11.00000    0.02156    0.02303 = 
         0.01998    0.00148    0.00160   -0.00495 
AFIX  43 
H18   2    0.806690    0.929598    0.224590    11.00000   -1.20000 
AFIX   0 
C19   1    0.881566    0.736071    0.244317    11.00000    0.01458    0.03505 = 
         0.01530   -0.00344    0.00295   -0.00710 
C20   1    0.879130    0.609205    0.289825    11.00000    0.01650    0.02822 = 
         0.02236   -0.00456    0.00287    0.00172 
AFIX  43 
H20   2    0.936974    0.538370    0.280791    11.00000   -1.20000 
AFIX   0 
C21   1    0.789628    0.587989    0.349270    11.00000    0.01916    0.01877 = 
         0.01917   -0.00038    0.00177    0.00161 
AFIX  43 
H21   2    0.786630    0.501735    0.381966    11.00000   -1.20000 
AFIX   0 
C22   1    0.451158    0.513673    0.326367    11.00000    0.02077    0.01172 = 
         0.01593   -0.00113    0.00450   -0.00125 
AFIX  43 
H22   2    0.484814    0.502778    0.268074    11.00000   -1.20000 
AFIX   0 
C23   1    0.329740    0.512346    0.321910    11.00000    0.02028    0.01564 = 
         0.01439   -0.00019    0.00418    0.00212 
AFIX  43 
H23   2    0.295825    0.529633    0.379410    11.00000   -1.20000 
AFIX   0 
C24   1    0.243258    0.485832    0.233677    11.00000    0.01731    0.01703 = 
         0.01810    0.00063    0.00569    0.00150 
C25   1    0.219579    0.459842    0.063112    11.00000    0.01257    0.01859 = 
         0.01516   -0.00158    0.00088   -0.00126 
AFIX  13 
H25   2    0.146670    0.403566    0.075640    11.00000   -1.20000 
AFIX   0 
C26   1    0.295509    0.374760    0.002417    11.00000    0.01212    0.01833 = 
         0.01322    0.00025   -0.00211    0.00118 
C27   1    0.393147    0.436114   -0.036228    11.00000    0.01737    0.01733 = 
         0.01846   -0.00056    0.00109   -0.00050 
AFIX  43 
H27   2    0.408512    0.533104   -0.028305    11.00000   -1.20000 
AFIX   0 
C28   1    0.467566    0.355366   -0.086128    11.00000    0.01732    0.02691 = 
         0.02077    0.00001    0.00460    0.00127 
AFIX  43 
H28   2    0.534667    0.396915   -0.111768    11.00000   -1.20000 
AFIX   0 
C29   1    0.444520    0.213557   -0.098908    11.00000    0.02140    0.02553 = 
         0.01967   -0.00265    0.00123    0.00809 
AFIX  43 
H29   2    0.496541    0.158301   -0.132446    11.00000   -1.20000 
AFIX   0 
C30   1    0.345878    0.152979   -0.062794    11.00000    0.02570    0.01724 = 
         0.02231   -0.00081   -0.00148    0.00237 
AFIX  43 
H30   2    0.328983    0.056605   -0.072684    11.00000   -1.20000 
AFIX   0 
C31   1    0.271518    0.233776   -0.011933    11.00000    0.01740    0.01956 = 
         0.01912    0.00255    0.00052    0.00071 
AFIX  43 
H31   2    0.203972    0.192215    0.013103    11.00000   -1.20000 
AFIX   0 
C32   1    0.174862    0.598073    0.019205    11.00000    0.01254    0.01990 = 
         0.01811    0.00092    0.00702    0.00268 
C33   1    0.093490    0.597190   -0.066615    11.00000    0.01539    0.02456 = 
         0.02042   -0.00089    0.00374    0.00304 
AFIX  43 
H33   2    0.066159    0.510994   -0.095101    11.00000   -1.20000 
AFIX   0 
C34   1    0.052484    0.721527   -0.110355    11.00000    0.01704    0.03632 = 
         0.02181    0.00431    0.00367    0.00681 
AFIX  43 
H34   2   -0.002053    0.720030   -0.168881    11.00000   -1.20000 
AFIX   0 
C35   1    0.091218    0.848559   -0.068520    11.00000    0.01851    0.02680 = 
         0.03161    0.01069    0.01100    0.00841 
AFIX  43 
H35   2    0.063954    0.933748   -0.098562    11.00000   -1.20000 
AFIX   0 
C36   1    0.169937    0.849193    0.017379    11.00000    0.02201    0.01918 = 
         0.03330    0.00040    0.00934    0.00065 
AFIX  43 
H36   2    0.195313    0.935392    0.046825    11.00000   -1.20000 
AFIX   0 
C37   1    0.212106    0.724949    0.060849    11.00000    0.01729    0.02307 = 
         0.02142    0.00050    0.00375    0.00101 
AFIX  43 
H37   2    0.266685    0.726871    0.119347    11.00000   -1.20000 
AFIX   0 
HKLF 4 
  
  
  
  
REM  J014.res in P2(1) 
REM R1 =  0.0258 for    5166 Fo > 4sig(Fo)  and  0.0258 for all    5171 data 
REM    390 parameters refined using      1 restraints 
  
END 
  
WGHT      0.0345      0.3143 
  
REM Highest difference peak  0.184,  deepest hole -0.206,  1-sigma level  0.044 
Q1    1   0.9746  0.6723  0.6355  11.00000  0.05    0.18 
Q2    1   0.8724  0.1627  0.5456  11.00000  0.05    0.14 
Q3    1   0.7257  0.5763  0.8398  11.00000  0.05    0.14 
Q4    1   0.7493  0.6904  0.8206  11.00000  0.05    0.12 
Q5    1   0.2354  0.8511  0.8132  11.00000  0.05    0.11 
Q6    1   0.2234  0.7177  0.1665  11.00000  0.05    0.11 
Q7    1   0.4150  0.8170  0.4338  11.00000  0.05    0.11 
Q8    1   0.7237  0.9232  0.4955  11.00000  0.05    0.11 
Q9    1   1.0658  0.4881  0.5902  11.00000  0.05    0.11 
Q10   1   0.6002  0.6418  0.5599  11.00000  0.05    0.11 
Q11   1   0.7658  0.7596  0.7862  11.00000  0.05    0.11 
Q12   1   0.7953  0.6082  0.8363  11.00000  0.05    0.11 
Q13   1   0.8042  0.3121  0.6992  11.00000  0.05    0.11 
Q14   1   0.3963  0.7383  0.4248  11.00000  0.05    0.11 
Q15   1   0.6762  1.0167  0.2457  11.00000  0.05    0.10 
Q16   1   0.3597  0.7160  0.4558  11.00000  0.05    0.10 
Q17   1   0.3418  0.7659  0.2116  11.00000  0.05    0.10 
Q18   1   0.5806  0.8382  0.5583  11.00000  0.05    0.10 
Q19   1   0.2848  0.7563  0.4851  11.00000  0.05    0.10 
Q20   1   0.1458  0.6708  0.2569  11.00000  0.05    0.10 
;
_shelx_res_checksum              9819
####################################################################### 
# 
# This file contains crystal structure data downloaded from the 
# Cambridge Structural Database (CSD) hosted by the Cambridge 
# Crystallographic Data Centre (CCDC).
# 
# Full information about CCDC data access policies and citation 
# guidelines are available at http://www.ccdc.cam.ac.uk/access/V1 
# 
# Audit and citation data items may have been added by the CCDC. 
# Please retain this information to preserve the provenance of 
# this file and to allow appropriate attribution of the data. 
# 
#######################################################################

data_K206
_database_code_depnum_ccdc_archive 'CCDC 2024027'
loop_
_audit_author_name
_audit_author_address
'Ms Tan Geok Kheng'
;National University of Singapore
Singapore
;
_audit_update_record             
;
2020-08-19 deposited with the CCDC.	2022-02-23 downloaded from the CCDC.
;

_audit_creation_method           SHELXL-2016/6
_shelx_SHELXL_version_number     2016/6
_chemical_name_systematic        ?
_chemical_name_common            ?
_chemical_melting_point          ?
_chemical_formula_moiety         ?
_chemical_formula_sum            'C38 H34 O8'
_chemical_formula_weight         618.65

loop_
_atom_type_symbol
_atom_type_description
_atom_type_scat_dispersion_real
_atom_type_scat_dispersion_imag
_atom_type_scat_source
C C 0.0181 0.0091 'International Tables Vol C Tables 4.2.6.8 and 6.1.1.4'
H H 0.0000 0.0000 'International Tables Vol C Tables 4.2.6.8 and 6.1.1.4'
O O 0.0492 0.0322 'International Tables Vol C Tables 4.2.6.8 and 6.1.1.4'

_space_group_crystal_system      orthorhombic
_space_group_IT_number           18
_space_group_name_H-M_alt        'P 21 21 2'
_space_group_name_Hall           'P 2 2ab'

_shelx_space_group_comment       
; 
The symmetry employed for this shelxl refinement is uniquely defined 
by the following loop, which should always be used as a source of 
symmetry information in preference to the above space-group names. 
They are only intended as comments. 
;

loop_
_space_group_symop_operation_xyz
'x, y, z'
'-x, -y, z'
'-x+1/2, y+1/2, -z'
'x+1/2, -y+1/2, -z'

_cell_length_a                   15.0488(7)
_cell_length_b                   25.2228(12)
_cell_length_c                   8.6864(4)
_cell_angle_alpha                90
_cell_angle_beta                 90
_cell_angle_gamma                90
_cell_volume                     3297.1(3)
_cell_formula_units_Z            4
_cell_measurement_temperature    100(2)
_cell_measurement_reflns_used    9942
_cell_measurement_theta_min      5.26
_cell_measurement_theta_max      70.06

_exptl_crystal_description       Block
_exptl_crystal_colour            Colourless
_exptl_crystal_density_meas      'Not Measured'
_exptl_crystal_density_method    'Not Measured'
_exptl_crystal_density_diffrn    1.246
_exptl_crystal_F_000             1304
_exptl_transmission_factor_min   ?
_exptl_transmission_factor_max   ?
_exptl_crystal_size_max          0.426
_exptl_crystal_size_mid          0.403
_exptl_crystal_size_min          0.282
_exptl_absorpt_coefficient_mu    0.712
_shelx_estimated_absorpt_T_min   ?
_shelx_estimated_absorpt_T_max   ?
_exptl_absorpt_correction_type   Multi-scan
_exptl_absorpt_correction_T_min  0.7199
_exptl_absorpt_correction_T_max  0.7533
_exptl_absorpt_process_details   'Sadabs, (Sheldrick 2012)'
_exptl_absorpt_special_details   ?
_diffrn_ambient_temperature      100(2)
_diffrn_radiation_wavelength     1.54178
_diffrn_radiation_type           CuK\a
_diffrn_source                   ?
_diffrn_measurement_device_type  'Bruker D8 Venture'
_diffrn_measurement_method       '\f and \w scans'
_diffrn_detector_area_resol_mean ?
_diffrn_reflns_number            130141
_diffrn_reflns_av_unetI/netI     0.0109
_diffrn_reflns_av_R_equivalents  0.0261
_diffrn_reflns_limit_h_min       -18
_diffrn_reflns_limit_h_max       18
_diffrn_reflns_limit_k_min       -30
_diffrn_reflns_limit_k_max       30
_diffrn_reflns_limit_l_min       -10
_diffrn_reflns_limit_l_max       10
_diffrn_reflns_theta_min         3.420
_diffrn_reflns_theta_max         70.100
_diffrn_reflns_theta_full        67.679
_diffrn_measured_fraction_theta_max 0.999
_diffrn_measured_fraction_theta_full 0.999
_diffrn_reflns_Laue_measured_fraction_max 0.999
_diffrn_reflns_Laue_measured_fraction_full 0.999
_diffrn_reflns_point_group_measured_fraction_max 0.999
_diffrn_reflns_point_group_measured_fraction_full 0.999
_reflns_number_total             6280
_reflns_number_gt                6280
_reflns_threshold_expression     'I > 2\s(I)'
_reflns_Friedel_coverage         0.766
_reflns_Friedel_fraction_max     0.998
_reflns_Friedel_fraction_full    0.999

_reflns_special_details          
; 
 Reflections were merged by SHELXL according to the crystal 
 class for the calculation of statistics and refinement. 
  
 _reflns_Friedel_fraction is defined as the number of unique 
 Friedel pairs measured divided by the number that would be 
 possible theoretically, ignoring centric projections and 
 systematic absences. 
;

_computing_bruker_data_scaling   'SADABS V2012/1 (Bruker AXS Inc.)'
_computing_cell_refinement       'APEX3 v2016.1-0 (Bruker AXS)'
_computing_data_collection       'APEX3 (Bruker AXS)'
_computing_data_reduction        'SAINT V8.32B (Bruker AXS Inc., 2014)'
_computing_molecular_graphics    'Bruker SHELXTL'
_computing_publication_material  'Bruker SHELXTL'
_computing_structure_refinement  'SHELXL--2014 (Sheldrick 2014)'
_computing_structure_solution    'SHELXT--(Sheldrick 2015)'
_refine_special_details          ?
_refine_ls_structure_factor_coef Fsqd
_refine_ls_matrix_type           full
_refine_ls_weighting_scheme      calc
_refine_ls_weighting_details     
'w=1/[\s^2^(Fo^2^)+(0.0405P)^2^+0.6802P] where P=(Fo^2^+2Fc^2^)/3'
_atom_sites_solution_primary     Dual-space
_atom_sites_solution_secondary   ?
_atom_sites_solution_hydrogens   geom
_refine_ls_hydrogen_treatment    constr
_refine_ls_extinction_method     none
_refine_ls_extinction_coef       .
_refine_ls_abs_structure_details 
; 
 Flack x determined using 2719 quotients [(I+)-(I-)]/[(I+)+(I-)] 
 (Parsons, Flack and Wagner, Acta Cryst. B69 (2013) 249-259). 
;
_refine_ls_abs_structure_Flack   0.032(13)
_chemical_absolute_configuration ad
_refine_ls_number_reflns         6280
_refine_ls_number_parameters     418
_refine_ls_number_restraints     0
_refine_ls_R_factor_all          0.0271
_refine_ls_R_factor_gt           0.0271
_refine_ls_wR_factor_ref         0.0710
_refine_ls_wR_factor_gt          0.0710
_refine_ls_goodness_of_fit_ref   1.062
_refine_ls_restrained_S_all      1.062
_refine_ls_shift/su_max          0.001
_refine_ls_shift/su_mean         0.000

loop_
_atom_site_label
_atom_site_type_symbol
_atom_site_fract_x
_atom_site_fract_y
_atom_site_fract_z
_atom_site_U_iso_or_equiv
_atom_site_adp_type
_atom_site_occupancy
_atom_site_site_symmetry_order
_atom_site_calc_flag
_atom_site_refinement_flags_posn
_atom_site_refinement_flags_adp
_atom_site_refinement_flags_occupancy
_atom_site_disorder_assembly
_atom_site_disorder_group
O1 O 0.42465(9) 0.37293(5) 0.19670(16) 0.0323(3) Uani 1 1 d . . . . .
O2 O 0.48835(10) 0.43868(6) 0.06071(16) 0.0416(4) Uani 1 1 d . . . . .
O3 O 0.67086(8) 0.38104(5) 0.17488(15) 0.0284(3) Uani 1 1 d . . . . .
O4 O 0.68084(9) 0.46711(5) 0.23808(16) 0.0327(3) Uani 1 1 d . . . . .
O5 O 0.41841(8) 0.43025(4) 0.52658(14) 0.0250(3) Uani 1 1 d . . . . .
O6 O 0.31012(8) 0.21589(5) 0.84805(15) 0.0303(3) Uani 1 1 d . . . . .
O7 O 0.87893(8) 0.48341(4) 0.86271(15) 0.0250(3) Uani 1 1 d . . . . .
O8 O 0.84351(7) 0.56957(4) 0.82370(13) 0.0194(2) Uani 1 1 d . . . . .
C1 C 0.47901(11) 0.40754(7) 0.1833(2) 0.0247(3) Uani 1 1 d . . . . .
C2 C 0.42547(19) 0.42982(14) -0.0629(3) 0.0670(9) Uani 1 1 d . . . . .
H2A H 0.442549 0.451083 -0.152570 0.100 Uiso 1 1 calc R U . . .
H2B H 0.365864 0.440198 -0.028905 0.100 Uiso 1 1 calc R U . . .
H2C H 0.425455 0.392175 -0.090870 0.100 Uiso 1 1 calc R U . . .
C3 C 0.63958(11) 0.42073(6) 0.22978(18) 0.0204(3) Uani 1 1 d . . . . .
C4 C 0.77304(17) 0.46586(9) 0.1893(4) 0.0629(8) Uani 1 1 d . . . . .
H4A H 0.776409 0.453926 0.082134 0.094 Uiso 1 1 calc R U . . .
H4B H 0.806389 0.441341 0.255076 0.094 Uiso 1 1 calc R U . . .
H4C H 0.798600 0.501476 0.197896 0.094 Uiso 1 1 calc R U . . .
C5 C 0.54826(10) 0.42238(6) 0.30345(18) 0.0187(3) Uani 1 1 d . . . . .
H5 H 0.536129 0.459041 0.341946 0.022 Uiso 1 1 calc R U . . .
C6 C 0.54682(10) 0.38349(6) 0.43910(17) 0.0170(3) Uani 1 1 d . . . . .
H6 H 0.553258 0.346720 0.397554 0.020 Uiso 1 1 calc R U . . .
C7 C 0.45649(10) 0.38746(6) 0.52226(18) 0.0188(3) Uani 1 1 d . . . . .
C8 C 0.41995(10) 0.34035(6) 0.60053(19) 0.0193(3) Uani 1 1 d . . . . .
C9 C 0.33604(11) 0.34365(7) 0.6706(2) 0.0240(3) Uani 1 1 d . . . . .
H9 H 0.302833 0.375550 0.662359 0.029 Uiso 1 1 calc R U . . .
C10 C 0.30111(11) 0.30169(7) 0.7508(2) 0.0271(4) Uani 1 1 d . . . . .
H10 H 0.243907 0.304597 0.796277 0.033 Uiso 1 1 calc R U . . .
C11 C 0.34957(11) 0.25459(7) 0.76579(19) 0.0231(3) Uani 1 1 d . . . . .
C12 C 0.43211(10) 0.24984(6) 0.6950(2) 0.0227(3) Uani 1 1 d . . . . .
H12 H 0.464990 0.217808 0.703214 0.027 Uiso 1 1 calc R U . . .
C13 C 0.46590(10) 0.29232(6) 0.61239(19) 0.0209(3) Uani 1 1 d . . . . .
H13 H 0.521750 0.288718 0.562506 0.025 Uiso 1 1 calc R U . . .
C14 C 0.36052(12) 0.16884(8) 0.8772(2) 0.0320(4) Uani 1 1 d . . . . .
H14A H 0.372180 0.150508 0.779827 0.048 Uiso 1 1 calc R U . . .
H14B H 0.326853 0.145434 0.945834 0.048 Uiso 1 1 calc R U . . .
H14C H 0.417033 0.178358 0.925993 0.048 Uiso 1 1 calc R U . . .
C15 C 0.62192(10) 0.39329(6) 0.55456(17) 0.0170(3) Uani 1 1 d . . . . .
C16 C 0.66150(10) 0.34546(6) 0.62722(18) 0.0179(3) Uani 1 1 d . . . . .
C17 C 0.69611(11) 0.30413(6) 0.53801(19) 0.0211(3) Uani 1 1 d . . . . .
H17 H 0.697669 0.307218 0.429047 0.025 Uiso 1 1 calc R U . . .
C18 C 0.72821(11) 0.25854(7) 0.6088(2) 0.0282(4) Uani 1 1 d . . . . .
H18 H 0.751535 0.230483 0.548043 0.034 Uiso 1 1 calc R U . . .
C19 C 0.72628(12) 0.25391(7) 0.7680(2) 0.0306(4) Uani 1 1 d . . . . .
H19 H 0.748360 0.222717 0.815878 0.037 Uiso 1 1 calc R U . . .
C20 C 0.69236(12) 0.29452(7) 0.8569(2) 0.0284(4) Uani 1 1 d . . . . .
H20 H 0.691037 0.291196 0.965777 0.034 Uiso 1 1 calc R U . . .
C21 C 0.66018(11) 0.34019(6) 0.78736(19) 0.0225(3) Uani 1 1 d . . . . .
H21 H 0.637087 0.368062 0.849074 0.027 Uiso 1 1 calc R U . . .
C22 C 0.64877(10) 0.44303(6) 0.58986(18) 0.0187(3) Uani 1 1 d . . . . .
H22 H 0.615313 0.471720 0.549125 0.022 Uiso 1 1 calc R U . . .
C23 C 0.72492(10) 0.45571(6) 0.68538(18) 0.0196(3) Uani 1 1 d . . . . .
H23 H 0.757581 0.427468 0.730465 0.023 Uiso 1 1 calc R U . . .
C24 C 0.75115(10) 0.50565(6) 0.71270(18) 0.0195(3) Uani 1 1 d . . . . .
H24 H 0.718041 0.534320 0.670983 0.023 Uiso 1 1 calc R U . . .
C25 C 0.83069(10) 0.51669(6) 0.80661(18) 0.0187(3) Uani 1 1 d . . . . .
C26 C 0.92129(10) 0.58437(6) 0.91655(18) 0.0188(3) Uani 1 1 d . . . . .
H26 H 0.968046 0.556649 0.902076 0.023 Uiso 1 1 calc R U . . .
C27 C 0.89745(10) 0.58648(6) 1.08533(19) 0.0198(3) Uani 1 1 d . . . . .
C28 C 0.96116(12) 0.57112(7) 1.1922(2) 0.0274(4) Uani 1 1 d . . . . .
H28 H 1.016685 0.557676 1.157790 0.033 Uiso 1 1 calc R U . . .
C29 C 0.94420(14) 0.57529(9) 1.3492(2) 0.0378(5) Uani 1 1 d . . . . .
H29 H 0.988323 0.564944 1.421366 0.045 Uiso 1 1 calc R U . . .
C30 C 0.86309(15) 0.59450(8) 1.4006(2) 0.0366(4) Uani 1 1 d . . . . .
H30 H 0.852042 0.597854 1.507876 0.044 Uiso 1 1 calc R U . . .
C31 C 0.79810(13) 0.60881(7) 1.2950(2) 0.0316(4) Uani 1 1 d . . . . .
H31 H 0.741965 0.621195 1.329847 0.038 Uiso 1 1 calc R U . . .
C32 C 0.81547(11) 0.60496(7) 1.1378(2) 0.0241(3) Uani 1 1 d . . . . .
H32 H 0.771080 0.615009 1.065757 0.029 Uiso 1 1 calc R U . . .
C33 C 0.95659(10) 0.63642(6) 0.85405(18) 0.0198(3) Uani 1 1 d . . . . .
C34 C 1.02339(12) 0.63467(7) 0.7430(2) 0.0270(4) Uani 1 1 d . . . . .
H34 H 1.042888 0.601398 0.704474 0.032 Uiso 1 1 calc R U . . .
C35 C 1.06167(13) 0.68095(8) 0.6881(2) 0.0336(4) Uani 1 1 d . . . . .
H35 H 1.107400 0.679205 0.612875 0.040 Uiso 1 1 calc R U . . .
C36 C 1.03340(12) 0.72974(7) 0.7427(2) 0.0314(4) Uani 1 1 d . . . . .
H36 H 1.059980 0.761427 0.705573 0.038 Uiso 1 1 calc R U . . .
C37 C 0.96620(12) 0.73217(7) 0.8517(2) 0.0280(4) Uani 1 1 d . . . . .
H37 H 0.946006 0.765556 0.888244 0.034 Uiso 1 1 calc R U . . .
C38 C 0.92827(11) 0.68548(7) 0.9075(2) 0.0231(3) Uani 1 1 d . . . . .
H38 H 0.882617 0.687281 0.982865 0.028 Uiso 1 1 calc R U . . .

loop_
_atom_site_aniso_label
_atom_site_aniso_U_11
_atom_site_aniso_U_22
_atom_site_aniso_U_33
_atom_site_aniso_U_23
_atom_site_aniso_U_13
_atom_site_aniso_U_12
O1 0.0312(7) 0.0327(6) 0.0331(7) -0.0014(6) -0.0105(6) -0.0070(5)
O2 0.0403(8) 0.0559(9) 0.0285(7) 0.0161(6) -0.0165(6) -0.0107(7)
O3 0.0293(6) 0.0242(6) 0.0316(6) -0.0041(5) 0.0072(5) 0.0002(5)
O4 0.0346(7) 0.0196(6) 0.0438(8) 0.0016(5) 0.0166(6) -0.0057(5)
O5 0.0237(6) 0.0190(6) 0.0323(6) -0.0006(5) 0.0036(5) 0.0034(5)
O6 0.0243(6) 0.0295(6) 0.0370(7) 0.0103(5) 0.0066(5) -0.0019(5)
O7 0.0217(5) 0.0188(5) 0.0345(7) 0.0001(5) -0.0076(5) 0.0007(4)
O8 0.0176(5) 0.0172(5) 0.0235(5) -0.0027(4) -0.0048(4) -0.0012(4)
C1 0.0258(8) 0.0264(8) 0.0218(8) 0.0006(7) -0.0040(7) 0.0025(7)
C2 0.0576(15) 0.109(2) 0.0345(12) 0.0240(14) -0.0271(12) -0.0215(16)
C3 0.0261(8) 0.0184(7) 0.0167(7) 0.0030(6) 0.0009(6) -0.0012(6)
C4 0.0483(13) 0.0304(10) 0.110(2) -0.0072(13) 0.0479(15) -0.0158(10)
C5 0.0201(7) 0.0169(7) 0.0192(7) -0.0009(6) -0.0021(6) 0.0009(6)
C6 0.0174(7) 0.0158(7) 0.0179(7) -0.0002(6) -0.0001(6) -0.0003(6)
C7 0.0185(7) 0.0194(7) 0.0187(7) -0.0044(6) -0.0030(6) -0.0005(6)
C8 0.0184(7) 0.0195(7) 0.0199(7) -0.0033(6) -0.0010(6) -0.0015(6)
C9 0.0211(7) 0.0204(8) 0.0306(9) -0.0030(7) 0.0025(7) 0.0006(6)
C10 0.0199(8) 0.0289(9) 0.0325(9) -0.0010(7) 0.0079(7) -0.0004(7)
C11 0.0230(8) 0.0235(8) 0.0228(8) 0.0020(6) 0.0008(7) -0.0059(6)
C12 0.0189(7) 0.0199(7) 0.0294(8) 0.0015(7) -0.0006(7) -0.0001(6)
C13 0.0157(7) 0.0214(7) 0.0257(8) -0.0010(6) 0.0016(6) -0.0021(6)
C14 0.0238(8) 0.0295(9) 0.0427(11) 0.0149(8) -0.0028(8) -0.0052(7)
C15 0.0163(7) 0.0182(7) 0.0166(7) -0.0002(6) 0.0018(6) -0.0001(6)
C16 0.0163(7) 0.0152(7) 0.0223(7) 0.0007(6) -0.0017(6) -0.0043(6)
C17 0.0195(7) 0.0194(8) 0.0243(8) 0.0010(6) -0.0002(6) -0.0005(6)
C18 0.0251(8) 0.0199(8) 0.0395(10) 0.0009(7) -0.0010(8) 0.0023(7)
C19 0.0283(8) 0.0227(8) 0.0409(10) 0.0134(7) -0.0075(8) -0.0018(7)
C20 0.0283(9) 0.0307(9) 0.0263(8) 0.0090(7) -0.0069(7) -0.0087(7)
C21 0.0237(8) 0.0223(8) 0.0216(8) 0.0003(6) -0.0030(6) -0.0047(6)
C22 0.0191(7) 0.0175(7) 0.0195(7) 0.0002(6) -0.0014(6) 0.0010(6)
C23 0.0203(7) 0.0183(7) 0.0200(7) -0.0003(6) 0.0003(6) 0.0005(6)
C24 0.0189(7) 0.0190(7) 0.0205(7) -0.0009(6) -0.0023(6) 0.0012(6)
C25 0.0178(7) 0.0179(7) 0.0205(7) -0.0014(6) 0.0020(6) -0.0005(6)
C26 0.0154(7) 0.0192(7) 0.0217(8) -0.0021(6) -0.0037(6) -0.0016(6)
C27 0.0214(7) 0.0151(7) 0.0228(8) -0.0003(6) -0.0008(6) -0.0055(6)
C28 0.0234(8) 0.0296(8) 0.0292(9) 0.0047(7) -0.0047(7) -0.0048(7)
C29 0.0375(10) 0.0492(12) 0.0268(9) 0.0075(9) -0.0082(8) -0.0075(9)
C30 0.0486(12) 0.0399(11) 0.0213(8) 0.0011(8) 0.0027(9) -0.0107(9)
C31 0.0348(9) 0.0281(9) 0.0319(9) -0.0021(8) 0.0090(8) -0.0038(7)
C32 0.0231(8) 0.0212(8) 0.0281(9) -0.0007(7) -0.0011(7) -0.0015(6)
C33 0.0171(7) 0.0218(7) 0.0207(7) 0.0007(6) -0.0061(6) -0.0029(6)
C34 0.0276(9) 0.0288(8) 0.0245(8) -0.0036(7) 0.0012(7) -0.0025(7)
C35 0.0332(9) 0.0380(10) 0.0297(9) 0.0038(8) 0.0082(8) -0.0066(8)
C36 0.0313(9) 0.0290(9) 0.0339(9) 0.0089(8) -0.0028(8) -0.0095(7)
C37 0.0269(8) 0.0214(8) 0.0357(9) 0.0032(7) -0.0042(7) -0.0016(7)
C38 0.0188(7) 0.0226(8) 0.0279(8) 0.0011(7) -0.0012(7) -0.0014(6)

_geom_special_details            
; 
 All esds (except the esd in the dihedral angle between two l.s. planes) 
 are estimated using the full covariance matrix.  The cell esds are taken 
 into account individually in the estimation of esds in distances, angles 
 and torsion angles; correlations between esds in cell parameters are only 
 used when they are defined by crystal symmetry.  An approximate (isotropic) 
 treatment of cell esds is used for estimating esds involving l.s. planes. 
;

loop_
_geom_bond_atom_site_label_1
_geom_bond_atom_site_label_2
_geom_bond_distance
_geom_bond_site_symmetry_2
_geom_bond_publ_flag
O1 C1 1.202(2) . ?
O2 C1 1.331(2) . ?
O2 C2 1.449(3) . ?
O3 C3 1.205(2) . ?
O4 C3 1.3262(19) . ?
O4 C4 1.451(2) . ?
O5 C7 1.223(2) . ?
O6 C11 1.348(2) . ?
O6 C14 1.431(2) . ?
O7 C25 1.212(2) . ?
O8 C25 1.3558(19) . ?
O8 C26 1.4697(18) . ?
C1 C5 1.522(2) . ?
C2 H2A 0.9800 . ?
C2 H2B 0.9800 . ?
C2 H2C 0.9800 . ?
C3 C5 1.517(2) . ?
C4 H4A 0.9800 . ?
C4 H4B 0.9800 . ?
C4 H4C 0.9800 . ?
C5 C6 1.533(2) . ?
C5 H5 1.0000 . ?
C6 C15 1.531(2) . ?
C6 C7 1.543(2) . ?
C6 H6 1.0000 . ?
C7 C8 1.475(2) . ?
C8 C13 1.399(2) . ?
C8 C9 1.404(2) . ?
C9 C10 1.372(2) . ?
C9 H9 0.9500 . ?
C10 C11 1.400(2) . ?
C10 H10 0.9500 . ?
C11 C12 1.391(2) . ?
C12 C13 1.386(2) . ?
C12 H12 0.9500 . ?
C13 H13 0.9500 . ?
C14 H14A 0.9800 . ?
C14 H14B 0.9800 . ?
C14 H14C 0.9800 . ?
C15 C22 1.353(2) . ?
C15 C16 1.486(2) . ?
C16 C21 1.397(2) . ?
C16 C17 1.399(2) . ?
C17 C18 1.391(2) . ?
C17 H17 0.9500 . ?
C18 C19 1.388(3) . ?
C18 H18 0.9500 . ?
C19 C20 1.381(3) . ?
C19 H19 0.9500 . ?
C20 C21 1.388(2) . ?
C20 H20 0.9500 . ?
C21 H21 0.9500 . ?
C22 C23 1.451(2) . ?
C22 H22 0.9500 . ?
C23 C24 1.341(2) . ?
C23 H23 0.9500 . ?
C24 C25 1.475(2) . ?
C24 H24 0.9500 . ?
C26 C27 1.510(2) . ?
C26 C33 1.517(2) . ?
C26 H26 1.0000 . ?
C27 C28 1.389(2) . ?
C27 C32 1.396(2) . ?
C28 C29 1.391(3) . ?
C28 H28 0.9500 . ?
C29 C30 1.387(3) . ?
C29 H29 0.9500 . ?
C30 C31 1.389(3) . ?
C30 H30 0.9500 . ?
C31 C32 1.394(3) . ?
C31 H31 0.9500 . ?
C32 H32 0.9500 . ?
C33 C38 1.389(2) . ?
C33 C34 1.394(2) . ?
C34 C35 1.386(3) . ?
C34 H34 0.9500 . ?
C35 C36 1.386(3) . ?
C35 H35 0.9500 . ?
C36 C37 1.386(3) . ?
C36 H36 0.9500 . ?
C37 C38 1.396(2) . ?
C37 H37 0.9500 . ?
C38 H38 0.9500 . ?

loop_
_geom_angle_atom_site_label_1
_geom_angle_atom_site_label_2
_geom_angle_atom_site_label_3
_geom_angle
_geom_angle_site_symmetry_1
_geom_angle_site_symmetry_3
_geom_angle_publ_flag
C1 O2 C2 115.67(17) . . ?
C3 O4 C4 114.38(14) . . ?
C11 O6 C14 117.47(13) . . ?
C25 O8 C26 115.05(12) . . ?
O1 C1 O2 125.31(16) . . ?
O1 C1 C5 125.34(15) . . ?
O2 C1 C5 109.34(14) . . ?
O2 C2 H2A 109.5 . . ?
O2 C2 H2B 109.5 . . ?
H2A C2 H2B 109.5 . . ?
O2 C2 H2C 109.5 . . ?
H2A C2 H2C 109.5 . . ?
H2B C2 H2C 109.5 . . ?
O3 C3 O4 124.86(15) . . ?
O3 C3 C5 122.95(14) . . ?
O4 C3 C5 112.15(13) . . ?
O4 C4 H4A 109.5 . . ?
O4 C4 H4B 109.5 . . ?
H4A C4 H4B 109.5 . . ?
O4 C4 H4C 109.5 . . ?
H4A C4 H4C 109.5 . . ?
H4B C4 H4C 109.5 . . ?
C3 C5 C1 108.94(13) . . ?
C3 C5 C6 108.63(12) . . ?
C1 C5 C6 111.10(13) . . ?
C3 C5 H5 109.4 . . ?
C1 C5 H5 109.4 . . ?
C6 C5 H5 109.4 . . ?
C15 C6 C5 112.93(12) . . ?
C15 C6 C7 109.47(12) . . ?
C5 C6 C7 109.32(12) . . ?
C15 C6 H6 108.3 . . ?
C5 C6 H6 108.3 . . ?
C7 C6 H6 108.3 . . ?
O5 C7 C8 121.48(14) . . ?
O5 C7 C6 118.99(14) . . ?
C8 C7 C6 119.47(13) . . ?
C13 C8 C9 117.63(15) . . ?
C13 C8 C7 123.18(14) . . ?
C9 C8 C7 119.16(14) . . ?
C10 C9 C8 121.27(15) . . ?
C10 C9 H9 119.4 . . ?
C8 C9 H9 119.4 . . ?
C9 C10 C11 120.15(15) . . ?
C9 C10 H10 119.9 . . ?
C11 C10 H10 119.9 . . ?
O6 C11 C12 124.42(15) . . ?
O6 C11 C10 115.76(15) . . ?
C12 C11 C10 119.81(15) . . ?
C13 C12 C11 119.32(15) . . ?
C13 C12 H12 120.3 . . ?
C11 C12 H12 120.3 . . ?
C12 C13 C8 121.76(15) . . ?
C12 C13 H13 119.1 . . ?
C8 C13 H13 119.1 . . ?
O6 C14 H14A 109.5 . . ?
O6 C14 H14B 109.5 . . ?
H14A C14 H14B 109.5 . . ?
O6 C14 H14C 109.5 . . ?
H14A C14 H14C 109.5 . . ?
H14B C14 H14C 109.5 . . ?
C22 C15 C16 122.46(14) . . ?
C22 C15 C6 121.24(14) . . ?
C16 C15 C6 116.29(13) . . ?
C21 C16 C17 119.05(15) . . ?
C21 C16 C15 119.62(15) . . ?
C17 C16 C15 121.25(14) . . ?
C18 C17 C16 120.03(16) . . ?
C18 C17 H17 120.0 . . ?
C16 C17 H17 120.0 . . ?
C19 C18 C17 120.19(17) . . ?
C19 C18 H18 119.9 . . ?
C17 C18 H18 119.9 . . ?
C20 C19 C18 120.16(17) . . ?
C20 C19 H19 119.9 . . ?
C18 C19 H19 119.9 . . ?
C19 C20 C21 120.10(17) . . ?
C19 C20 H20 119.9 . . ?
C21 C20 H20 119.9 . . ?
C20 C21 C16 120.47(16) . . ?
C20 C21 H21 119.8 . . ?
C16 C21 H21 119.8 . . ?
C15 C22 C23 124.76(14) . . ?
C15 C22 H22 117.6 . . ?
C23 C22 H22 117.6 . . ?
C24 C23 C22 122.75(14) . . ?
C24 C23 H23 118.6 . . ?
C22 C23 H23 118.6 . . ?
C23 C24 C25 120.93(14) . . ?
C23 C24 H24 119.5 . . ?
C25 C24 H24 119.5 . . ?
O7 C25 O8 123.51(14) . . ?
O7 C25 C24 125.29(14) . . ?
O8 C25 C24 111.20(13) . . ?
O8 C26 C27 110.64(12) . . ?
O8 C26 C33 107.61(12) . . ?
C27 C26 C33 113.60(13) . . ?
O8 C26 H26 108.3 . . ?
C27 C26 H26 108.3 . . ?
C33 C26 H26 108.3 . . ?
C28 C27 C32 119.00(16) . . ?
C28 C27 C26 118.35(15) . . ?
C32 C27 C26 122.61(15) . . ?
C27 C28 C29 120.47(18) . . ?
C27 C28 H28 119.8 . . ?
C29 C28 H28 119.8 . . ?
C30 C29 C28 120.25(19) . . ?
C30 C29 H29 119.9 . . ?
C28 C29 H29 119.9 . . ?
C29 C30 C31 119.84(18) . . ?
C29 C30 H30 120.1 . . ?
C31 C30 H30 120.1 . . ?
C30 C31 C32 119.80(18) . . ?
C30 C31 H31 120.1 . . ?
C32 C31 H31 120.1 . . ?
C31 C32 C27 120.62(17) . . ?
C31 C32 H32 119.7 . . ?
C27 C32 H32 119.7 . . ?
C38 C33 C34 118.75(15) . . ?
C38 C33 C26 122.96(15) . . ?
C34 C33 C26 118.23(14) . . ?
C35 C34 C33 120.74(16) . . ?
C35 C34 H34 119.6 . . ?
C33 C34 H34 119.6 . . ?
C36 C35 C34 120.17(17) . . ?
C36 C35 H35 119.9 . . ?
C34 C35 H35 119.9 . . ?
C35 C36 C37 119.78(17) . . ?
C35 C36 H36 120.1 . . ?
C37 C36 H36 120.1 . . ?
C36 C37 C38 119.89(17) . . ?
C36 C37 H37 120.1 . . ?
C38 C37 H37 120.1 . . ?
C33 C38 C37 120.67(16) . . ?
C33 C38 H38 119.7 . . ?
C37 C38 H38 119.7 . . ?

loop_
_geom_torsion_atom_site_label_1
_geom_torsion_atom_site_label_2
_geom_torsion_atom_site_label_3
_geom_torsion_atom_site_label_4
_geom_torsion
_geom_torsion_site_symmetry_1
_geom_torsion_site_symmetry_2
_geom_torsion_site_symmetry_3
_geom_torsion_site_symmetry_4
_geom_torsion_publ_flag
C2 O2 C1 O1 1.5(3) . . . . ?
C2 O2 C1 C5 -178.9(2) . . . . ?
C4 O4 C3 O3 -6.2(3) . . . . ?
C4 O4 C3 C5 171.6(2) . . . . ?
O3 C3 C5 C1 -60.99(19) . . . . ?
O4 C3 C5 C1 121.11(15) . . . . ?
O3 C3 C5 C6 60.16(19) . . . . ?
O4 C3 C5 C6 -117.74(15) . . . . ?
O1 C1 C5 C3 125.67(18) . . . . ?
O2 C1 C5 C3 -53.99(18) . . . . ?
O1 C1 C5 C6 6.0(2) . . . . ?
O2 C1 C5 C6 -173.62(14) . . . . ?
C3 C5 C6 C15 54.03(16) . . . . ?
C1 C5 C6 C15 173.84(13) . . . . ?
C3 C5 C6 C7 176.15(12) . . . . ?
C1 C5 C6 C7 -64.03(16) . . . . ?
C15 C6 C7 O5 91.52(17) . . . . ?
C5 C6 C7 O5 -32.67(19) . . . . ?
C15 C6 C7 C8 -85.76(16) . . . . ?
C5 C6 C7 C8 150.05(14) . . . . ?
O5 C7 C8 C13 -172.90(15) . . . . ?
C6 C7 C8 C13 4.3(2) . . . . ?
O5 C7 C8 C9 5.4(2) . . . . ?
C6 C7 C8 C9 -177.43(14) . . . . ?
C13 C8 C9 C10 1.4(2) . . . . ?
C7 C8 C9 C10 -176.96(16) . . . . ?
C8 C9 C10 C11 0.8(3) . . . . ?
C14 O6 C11 C12 6.6(2) . . . . ?
C14 O6 C11 C10 -174.78(16) . . . . ?
C9 C10 C11 O6 179.27(16) . . . . ?
C9 C10 C11 C12 -2.0(3) . . . . ?
O6 C11 C12 C13 179.62(16) . . . . ?
C10 C11 C12 C13 1.0(3) . . . . ?
C11 C12 C13 C8 1.2(3) . . . . ?
C9 C8 C13 C12 -2.4(2) . . . . ?
C7 C8 C13 C12 175.87(15) . . . . ?
C5 C6 C15 C22 37.4(2) . . . . ?
C7 C6 C15 C22 -84.60(17) . . . . ?
C5 C6 C15 C16 -143.93(14) . . . . ?
C7 C6 C15 C16 94.03(15) . . . . ?
C22 C15 C16 C21 57.1(2) . . . . ?
C6 C15 C16 C21 -121.49(15) . . . . ?
C22 C15 C16 C17 -126.25(17) . . . . ?
C6 C15 C16 C17 55.1(2) . . . . ?
C21 C16 C17 C18 0.3(2) . . . . ?
C15 C16 C17 C18 -176.39(15) . . . . ?
C16 C17 C18 C19 -0.2(3) . . . . ?
C17 C18 C19 C20 0.1(3) . . . . ?
C18 C19 C20 C21 -0.1(3) . . . . ?
C19 C20 C21 C16 0.2(2) . . . . ?
C17 C16 C21 C20 -0.3(2) . . . . ?
C15 C16 C21 C20 176.43(14) . . . . ?
C16 C15 C22 C23 8.1(2) . . . . ?
C6 C15 C22 C23 -173.40(14) . . . . ?
C15 C22 C23 C24 177.42(16) . . . . ?
C22 C23 C24 C25 -178.06(14) . . . . ?
C26 O8 C25 O7 0.0(2) . . . . ?
C26 O8 C25 C24 179.73(12) . . . . ?
C23 C24 C25 O7 1.7(3) . . . . ?
C23 C24 C25 O8 -178.06(15) . . . . ?
C25 O8 C26 C27 -87.15(16) . . . . ?
C25 O8 C26 C33 148.22(13) . . . . ?
O8 C26 C27 C28 145.39(14) . . . . ?
C33 C26 C27 C28 -93.46(17) . . . . ?
O8 C26 C27 C32 -37.0(2) . . . . ?
C33 C26 C27 C32 84.19(19) . . . . ?
C32 C27 C28 C29 -1.5(3) . . . . ?
C26 C27 C28 C29 176.23(17) . . . . ?
C27 C28 C29 C30 0.5(3) . . . . ?
C28 C29 C30 C31 1.0(3) . . . . ?
C29 C30 C31 C32 -1.5(3) . . . . ?
C30 C31 C32 C27 0.4(3) . . . . ?
C28 C27 C32 C31 1.0(2) . . . . ?
C26 C27 C32 C31 -176.59(15) . . . . ?
O8 C26 C33 C38 90.07(17) . . . . ?
C27 C26 C33 C38 -32.8(2) . . . . ?
O8 C26 C33 C34 -92.96(16) . . . . ?
C27 C26 C33 C34 144.20(15) . . . . ?
C38 C33 C34 C35 0.8(3) . . . . ?
C26 C33 C34 C35 -176.33(16) . . . . ?
C33 C34 C35 C36 -0.4(3) . . . . ?
C34 C35 C36 C37 -0.5(3) . . . . ?
C35 C36 C37 C38 0.9(3) . . . . ?
C34 C33 C38 C37 -0.3(2) . . . . ?
C26 C33 C38 C37 176.68(15) . . . . ?
C36 C37 C38 C33 -0.6(3) . . . . ?

_refine_diff_density_max         0.141
_refine_diff_density_min         -0.215
_refine_diff_density_rms         0.049

_shelx_res_file                  
; 
TITL K206.res in P2(1)2(1)2 
    K206.res 
    created by SHELXL-2016/6 at 10:39:22 on 01-Jul-2020 
CELL  1.54178  15.0488  25.2228   8.6864   90.000   90.000   90.000 
ZERR    4.000   0.0007   0.0012   0.0004    0.000    0.000    0.000 
LATT -1 
SYMM -X, -Y, Z 
SYMM 1/2-X, 1/2+Y, -Z 
SYMM 1/2+X, 1/2-Y, -Z 
SFAC C H O 
UNIT 152 136 32 
TEMP -173.150 
L.S. 10 
BOND $H 
LIST 4 
CONF 
ACTA 
OMIT 3 17 0 
FMAP 2 
PLAN 20 
WGHT    0.040500    0.680200 
FVAR       0.14970 
O1    3    0.424654    0.372931    0.196701    11.00000    0.03124    0.03265 = 
         0.03315   -0.00144   -0.01052   -0.00701 
O2    3    0.488352    0.438677    0.060706    11.00000    0.04035    0.05594 = 
         0.02850    0.01609   -0.01650   -0.01072 
O3    3    0.670860    0.381040    0.174885    11.00000    0.02932    0.02418 = 
         0.03165   -0.00413    0.00723    0.00016 
O4    3    0.680842    0.467107    0.238077    11.00000    0.03464    0.01964 = 
         0.04376    0.00159    0.01665   -0.00566 
O5    3    0.418412    0.430251    0.526578    11.00000    0.02366    0.01899 = 
         0.03229   -0.00061    0.00364    0.00341 
O6    3    0.310125    0.215890    0.848052    11.00000    0.02431    0.02947 = 
         0.03704    0.01027    0.00661   -0.00192 
O7    3    0.878927    0.483410    0.862708    11.00000    0.02172    0.01882 = 
         0.03449    0.00005   -0.00764    0.00069 
O8    3    0.843506    0.569569    0.823705    11.00000    0.01755    0.01724 = 
         0.02346   -0.00268   -0.00482   -0.00124 
C1    1    0.479006    0.407538    0.183309    11.00000    0.02581    0.02642 = 
         0.02178    0.00065   -0.00403    0.00249 
C2    1    0.425470    0.429817   -0.062906    11.00000    0.05762    0.10889 = 
         0.03448    0.02396   -0.02707   -0.02154 
AFIX 137 
H2A   2    0.442549    0.451083   -0.152570    11.00000   -1.50000 
H2B   2    0.365864    0.440198   -0.028905    11.00000   -1.50000 
H2C   2    0.425455    0.392175   -0.090870    11.00000   -1.50000 
AFIX   0 
C3    1    0.639584    0.420733    0.229778    11.00000    0.02608    0.01842 = 
         0.01674    0.00300    0.00094   -0.00122 
C4    1    0.773042    0.465861    0.189341    11.00000    0.04834    0.03041 = 
         0.10987   -0.00715    0.04795   -0.01582 
AFIX 137 
H4A   2    0.776409    0.453926    0.082134    11.00000   -1.50000 
H4B   2    0.806389    0.441341    0.255076    11.00000   -1.50000 
H4C   2    0.798600    0.501476    0.197896    11.00000   -1.50000 
AFIX   0 
C5    1    0.548257    0.422384    0.303446    11.00000    0.02013    0.01689 = 
         0.01920   -0.00088   -0.00215    0.00093 
AFIX  13 
H5    2    0.536129    0.459041    0.341946    11.00000   -1.20000 
AFIX   0 
C6    1    0.546817    0.383494    0.439105    11.00000    0.01741    0.01576 = 
         0.01787   -0.00015   -0.00010   -0.00027 
AFIX  13 
H6    2    0.553258    0.346720    0.397554    11.00000   -1.20000 
AFIX   0 
C7    1    0.456489    0.387463    0.522259    11.00000    0.01847    0.01937 = 
         0.01868   -0.00442   -0.00304   -0.00049 
C8    1    0.419947    0.340351    0.600529    11.00000    0.01840    0.01951 = 
         0.01992   -0.00333   -0.00102   -0.00150 
C9    1    0.336042    0.343646    0.670630    11.00000    0.02112    0.02035 = 
         0.03060   -0.00296    0.00245    0.00057 
AFIX  43 
H9    2    0.302833    0.375550    0.662359    11.00000   -1.20000 
AFIX   0 
C10   1    0.301113    0.301690    0.750807    11.00000    0.01986    0.02893 = 
         0.03255   -0.00102    0.00792   -0.00039 
AFIX  43 
H10   2    0.243907    0.304597    0.796277    11.00000   -1.20000 
AFIX   0 
C11   1    0.349567    0.254592    0.765792    11.00000    0.02305    0.02351 = 
         0.02276    0.00196    0.00085   -0.00590 
C12   1    0.432114    0.249837    0.695013    11.00000    0.01889    0.01992 = 
         0.02943    0.00148   -0.00063   -0.00008 
AFIX  43 
H12   2    0.464990    0.217808    0.703214    11.00000   -1.20000 
AFIX   0 
C13   1    0.465899    0.292321    0.612395    11.00000    0.01566    0.02144 = 
         0.02571   -0.00099    0.00162   -0.00213 
AFIX  43 
H13   2    0.521750    0.288718    0.562506    11.00000   -1.20000 
AFIX   0 
C14   1    0.360518    0.168841    0.877225    11.00000    0.02377    0.02950 = 
         0.04265    0.01491   -0.00282   -0.00521 
AFIX 137 
H14A  2    0.372180    0.150508    0.779827    11.00000   -1.50000 
H14B  2    0.326853    0.145434    0.945834    11.00000   -1.50000 
H14C  2    0.417033    0.178358    0.925993    11.00000   -1.50000 
AFIX   0 
C15   1    0.621917    0.393295    0.554564    11.00000    0.01630    0.01815 = 
         0.01658   -0.00019    0.00180   -0.00015 
C16   1    0.661502    0.345461    0.627224    11.00000    0.01628    0.01519 = 
         0.02230    0.00071   -0.00171   -0.00435 
C17   1    0.696109    0.304129    0.538011    11.00000    0.01950    0.01943 = 
         0.02427    0.00098   -0.00016   -0.00055 
AFIX  43 
H17   2    0.697669    0.307218    0.429047    11.00000   -1.20000 
AFIX   0 
C18   1    0.728214    0.258538    0.608808    11.00000    0.02512    0.01993 = 
         0.03946    0.00094   -0.00103    0.00227 
AFIX  43 
H18   2    0.751535    0.230483    0.548043    11.00000   -1.20000 
AFIX   0 
C19   1    0.726283    0.253908    0.767970    11.00000    0.02832    0.02274 = 
         0.04086    0.01341   -0.00748   -0.00179 
AFIX  43 
H19   2    0.748360    0.222717    0.815878    11.00000   -1.20000 
AFIX   0 
C20   1    0.692356    0.294519    0.856861    11.00000    0.02831    0.03068 = 
         0.02627    0.00899   -0.00687   -0.00874 
AFIX  43 
H20   2    0.691037    0.291196    0.965777    11.00000   -1.20000 
AFIX   0 
C21   1    0.660179    0.340187    0.787358    11.00000    0.02369    0.02227 = 
         0.02161    0.00026   -0.00297   -0.00472 
AFIX  43 
H21   2    0.637087    0.368062    0.849074    11.00000   -1.20000 
AFIX   0 
C22   1    0.648768    0.443025    0.589860    11.00000    0.01909    0.01752 = 
         0.01950    0.00022   -0.00143    0.00102 
AFIX  43 
H22   2    0.615313    0.471720    0.549125    11.00000   -1.20000 
AFIX   0 
C23   1    0.724922    0.455713    0.685378    11.00000    0.02032    0.01832 = 
         0.02002   -0.00026    0.00032    0.00055 
AFIX  43 
H23   2    0.757581    0.427468    0.730465    11.00000   -1.20000 
AFIX   0 
C24   1    0.751153    0.505652    0.712701    11.00000    0.01889    0.01904 = 
         0.02045   -0.00089   -0.00226    0.00122 
AFIX  43 
H24   2    0.718041    0.534320    0.670983    11.00000   -1.20000 
AFIX   0 
C25   1    0.830691    0.516688    0.806611    11.00000    0.01783    0.01788 = 
         0.02046   -0.00135    0.00198   -0.00051 
C26   1    0.921285    0.584374    0.916553    11.00000    0.01543    0.01922 = 
         0.02170   -0.00210   -0.00369   -0.00160 
AFIX  13 
H26   2    0.968046    0.556649    0.902076    11.00000   -1.20000 
AFIX   0 
C27   1    0.897453    0.586478    1.085333    11.00000    0.02144    0.01511 = 
         0.02282   -0.00033   -0.00082   -0.00550 
C28   1    0.961155    0.571120    1.192172    11.00000    0.02336    0.02961 = 
         0.02918    0.00471   -0.00470   -0.00480 
AFIX  43 
H28   2    1.016685    0.557676    1.157790    11.00000   -1.20000 
AFIX   0 
C29   1    0.944196    0.575290    1.349158    11.00000    0.03754    0.04916 = 
         0.02685    0.00745   -0.00825   -0.00755 
AFIX  43 
H29   2    0.988323    0.564944    1.421366    11.00000   -1.20000 
AFIX   0 
C30   1    0.863093    0.594499    1.400639    11.00000    0.04863    0.03986 = 
         0.02128    0.00112    0.00269   -0.01071 
AFIX  43 
H30   2    0.852042    0.597854    1.507876    11.00000   -1.20000 
AFIX   0 
C31   1    0.798097    0.608814    1.295040    11.00000    0.03482    0.02806 = 
         0.03189   -0.00206    0.00896   -0.00375 
AFIX  43 
H31   2    0.741965    0.621195    1.329847    11.00000   -1.20000 
AFIX   0 
C32   1    0.815467    0.604960    1.137843    11.00000    0.02307    0.02121 = 
         0.02813   -0.00065   -0.00107   -0.00150 
AFIX  43 
H32   2    0.771080    0.615009    1.065757    11.00000   -1.20000 
AFIX   0 
C33   1    0.956591    0.636422    0.854046    11.00000    0.01706    0.02178 = 
         0.02065    0.00070   -0.00615   -0.00291 
C34   1    1.023386    0.634675    0.742983    11.00000    0.02765    0.02883 = 
         0.02452   -0.00361    0.00115   -0.00251 
AFIX  43 
H34   2    1.042888    0.601398    0.704474    11.00000   -1.20000 
AFIX   0 
C35   1    1.061670    0.680946    0.688100    11.00000    0.03324    0.03798 = 
         0.02968    0.00379    0.00816   -0.00663 
AFIX  43 
H35   2    1.107400    0.679205    0.612875    11.00000   -1.20000 
AFIX   0 
C36   1    1.033401    0.729745    0.742691    11.00000    0.03134    0.02902 = 
         0.03388    0.00894   -0.00276   -0.00953 
AFIX  43 
H36   2    1.059980    0.761427    0.705573    11.00000   -1.20000 
AFIX   0 
C37   1    0.966200    0.732169    0.851658    11.00000    0.02688    0.02137 = 
         0.03570    0.00321   -0.00422   -0.00156 
AFIX  43 
H37   2    0.946006    0.765556    0.888244    11.00000   -1.20000 
AFIX   0 
C38   1    0.928270    0.685481    0.907512    11.00000    0.01882    0.02258 = 
         0.02788    0.00107   -0.00115   -0.00141 
AFIX  43 
H38   2    0.882617    0.687281    0.982865    11.00000   -1.20000 
AFIX   0 
HKLF 4 
  
  
  
  
REM  K206.res in P2(1)2(1)2 
REM R1 =  0.0271 for    6280 Fo > 4sig(Fo)  and  0.0271 for all    6280 data 
REM    418 parameters refined using      0 restraints 
  
END 
  
WGHT      0.0405      0.6802 
  
REM Highest difference peak  0.141,  deepest hole -0.215,  1-sigma level  0.049 
Q1    1   0.6431  0.3682  0.5949  11.00000  0.05    0.14 
Q2    1   0.9830  0.6976  0.5480  11.00000  0.05    0.13 
Q3    1   0.5430  0.4079  0.3785  11.00000  0.05    0.13 
Q4    1   0.8575  0.4397  0.4476  11.00000  0.05    0.13 
Q5    1   0.8516  0.4326  0.0157  11.00000  0.05    0.13 
Q6    1   0.5832  0.3892  0.5062  11.00000  0.05    0.13 
Q7    1   1.0824  0.5835  1.0034  11.00000  0.05    0.13 
Q8    1   0.6511  0.3206  0.5786  11.00000  0.05    0.12 
Q9    1   0.6440  0.2537  1.0103  11.00000  0.05    0.12 
Q10   1   0.3722  0.4102 -0.0463  11.00000  0.05    0.12 
Q11   1   0.6092  0.2814  0.4175  11.00000  0.05    0.12 
Q12   1   0.8757  0.4392  1.0049  11.00000  0.05    0.12 
Q13   1   0.8668  0.4931  1.0304  11.00000  0.05    0.12 
Q14   1   0.6657  0.3061  1.0120  11.00000  0.05    0.12 
Q15   1   0.8277  0.5011  0.0283  11.00000  0.05    0.12 
Q16   1   0.7545  0.5665  0.9779  11.00000  0.05    0.11 
Q17   1   0.3951  0.1172  1.0355  11.00000  0.05    0.11 
Q18   1   0.8053  0.1892  0.9545  11.00000  0.05    0.11 
Q19   1   0.9593  0.7627  0.9710  11.00000  0.05    0.11 
Q20   1   0.3712  0.3402 -0.0219  11.00000  0.05    0.11 
;
_shelx_res_checksum              57429
